# Supplementary material for: ADGRL4/ELTD1 Silencing in Endothelial Cells Induces ACLY and SLC25A1 and Alters the Cellular Metabolic Profile
Source: Metabolites. 2019 Nov 25;9(12):287. doi: 10.3390/metabo9120287 (PMC6950702; doi:10.3390/metabo9120287)
Supplement: Supplementary file 1 [file metabolites-09-00287-s001.zip]

Archive with 4 entries (3 files):
- Supplementary Materials.pdf
- Supplementary_raw_output_metabolomics.xlsx
- __MACOSX/
- __MACOSX/._Supplementary_raw_output_metabolomics.xlsx
