# Supplementary material for: ADGRL4/ELTD1 Silencing in Endothelial Cells Induces ACLY and SLC25A1 and Alters the Cellular Metabolic Profile
Source: Metabolites. 2019 Nov 25;9(12):287. doi: 10.3390/metabo9120287 (PMC6950702; doi:10.3390/metabo9120287)
Supplement: Supplementary file 1 [file metabolites-09-00287-s001.zip › Supplementary_raw_output_metabolomics.xlsx]

## Sheet: C18 derivatised
		Normalised abundance										Raw abundance
		Control					siRNA1					Control					siRNA1
Compound	m/z	1	3	5	7	9	2	4	6	8	10	1	3	5	7	9	2	4	6	8	10	Accepted Compound ID	Accepted Description	Formula	Mass Error (ppm)	Isotope Similarity	Retention Time Error (mins)	Compound Link
Alanine	260.102	2.59459e+06	1.96655e+06	1.83055e+06	2.92635e+06	1.4732e+06	1.30238e+06	1.5505e+06	1.38503e+06	2.29088e+06	3.51137e+06	2.62965e+06	2.0554e+06	1.91644e+06	2.95179e+06	1.4732e+06	1.33824e+06	1.62072e+06	1.41646e+06	2.2762e+06	3.57057e+06	HMDB00161	Alanine	C13H13N3O3	-3.18103	97.5258	-0.0075	http://www.hmdb.ca/metabolites/HMDB00161
Aminobutyric acid	274.118	67686.1	82770.3	69106.4	72248.1	60981.2	58550.4	70609.4	70355.1	86593.4	130097	68600.6	86510.1	72349	72876	60981.2	60162.5	73807.1	71951.7	86038.2	132291	HMDB00112	Aminobutyric acid	C14H15N3O3	-3.52658	95.5907	0.03895	http://www.hmdb.ca/metabolites/HMDB00112
Arginine	345.166	159634	86841.1	69822.3	71399.9	7156.58	63134.9	139328	29164.4	96508.1	273642	161791	90764.8	73098.5	72020.4	7156.58	64873.2	145638	29826.3	95889.3	278255	HMDB00517	Arginine	C16H20N6O3	-3.21899	93.8927	-1.62632	http://www.hmdb.ca/metabolites/HMDB00517
Aspartic acid	304.092	429059	421856	295324	294409	358095	462076	432612	395455	523597	955233	434856	440917	309181	296968	358095	474798	452204	404430	520240	971338	HMDB00191	Aspartic acid	C14H13N3O5	-2.90064	95.3985	0.0263333	http://www.hmdb.ca/metabolites/HMDB00191
Glutamic acid	318.107	2.42333e+06	2.49233e+06	2.20757e+06	2.01109e+06	2.16791e+06	2.35051e+06	1.9501e+06	2.28639e+06	2.45249e+06	4.48398e+06	2.45607e+06	2.60494e+06	2.31116e+06	2.02857e+06	2.16791e+06	2.41523e+06	2.03842e+06	2.33828e+06	2.43677e+06	4.55959e+06	HMDB00148	Glutamic acid	C15H15N3O5	-3.01284	96.0913	0.0327667	http://www.hmdb.ca/metabolites/HMDB00148
Glutamine	317.124	5.77619e+06	4.40115e+06	3.77157e+06	3.43416e+06	1.55415e+06	2.91818e+06	2.833e+06	1.59585e+06	3.12356e+06	7.35403e+06	5.85423e+06	4.60001e+06	3.94854e+06	3.464e+06	1.55415e+06	2.99852e+06	2.9613e+06	1.63207e+06	3.10353e+06	7.47802e+06	HMDB00641	Glutamine	C15H16N4O4	-2.8964	95.4223	0.0282333	http://www.hmdb.ca/metabolites/HMDB00641
Glycine	246.087	742612	579552	556106	585032	569662	513479	484915	628520	594200	1.40844e+06	752645	605737	582200	590116	569662	527617	506875	642783	590390	1.43218e+06	HMDB00123	Glycine	C12H11N3O3	-3.01612	96.6959	0.0287333	http://www.hmdb.ca/metabolites/HMDB00123
Histidine	326.124	83890.8	55607	47400.4	15692.6	7127.71	39865	66194.1	14129.7	44126.9	144740	85024.2	58119.5	49624.5	15829	7127.71	40962.6	69191.8	14450.3	43844	147181	HMDB00177	Histidine	C16H15N5O3	-2.98254	93.8712	-0.803183	http://www.hmdb.ca/metabolites/HMDB00177
Hydroxyarginine (unconfirmed)	361.165	9558.69	11291.2	10239.6	16260.2	15607.6	11359.3	13885	14709.6	16868	8705.72	9687.84	11801.4	10720	16401.5	15607.6	11672	14513.8	15043.4	16759.8	8852.5	HMDB34326	Hydroxyarginine (unconfirmed)	C16H20N6O4	7.73346	94.1803		http://www.hmdb.ca/metabolites/HMDB0034326
Isobutylamine	244.144	36016.2	6372.42	27952.4	31677.9	28053.1	22489.6	8868.85	27994.9	7933.04	19485.9	36502.9	6660.35	29263.9	31953.2	28053.1	23108.8	9270.5	28630.2	7882.18	19814.5	HMDB34198	Isobutylamine	C14H17N3O	-2.95447	92.9365	-0.7214	http://www.hmdb.ca/metabolites/HMDB34198
Isoleucine	302.149	506959	329677	271110	730011	155846	250779	394430	286898	634677	900455	513808	344572	283831	736355	155846	257684	412292	293409	630607	915637	HMDB00172	Isoleucine	C16H19N3O3	-2.86843	95.7322	0.0447667	http://www.hmdb.ca/metabolites/HMDB00172
Leucine	302.149	1.07255e+06	705356	568034	1.39128e+06	346495	528251	764109	614088	1.16811e+06	1.69418e+06	1.08704e+06	737227	594687	1.40337e+06	346495	542796	798713	628024	1.16062e+06	1.72274e+06	HMDB00687	Leucine	C16H19N3O3	-2.94263	95.8919	0.0399167	http://www.hmdb.ca/metabolites/HMDB00687
Lysine	487.208	680862	388374	310245	1.03935e+06	120032	283030	457465	350100	854070	1.18988e+06	690061	405922	324802	1.04838e+06	120032	290822	478182	358045	848594	1.20995e+06	HMDB00182	Lysine	C26H26N6O4	-2.24047	95.0083	0.0300167	http://www.hmdb.ca/metabolites/HMDB00182
Methionine	320.105	92822.6	54564.1	50848.7	139442	28130.6	43439.7	74763.7	50909.5	115348	161083	94076.7	57029.5	53234.6	140654	28130.6	44635.7	78149.5	52064.8	114608	163799	HMDB00696	Methionine	C15H17N3SO3	-3.01562	90.7386	0.0418	http://www.hmdb.ca/metabolites/HMDB00696
Phenylalanine	336.133	294634	180539	155515	358209	89499.5	137827	222053	149555	315814	429221	298615	188696	162812	361322	89499.5	141622	232110	152949	313789	436458	HMDB00159	Phenylalanine	C19H17N3O3	-3.08919	95.1314	0.0538667	http://www.hmdb.ca/metabolites/HMDB00159
Phosphoarginine (unconfirmed)	425.135	18201.9	20865.2	18255	19358.4	20114.4	19423.7	16301.1	21815.4	16131	19455.1	18447.9	21808	19111.5	19526.7	20114.4	19958.5	17039.4	22310.4	16027.6	19783.1	HMDB29438	Phosphoarginine (unconfirmed)	C16H21N6O6P	4.84959	91.6775		http://www.hmdb.ca/metabolites/HMDB29438
Sarcosine	260.102	81966.1	65031.7	96717.8	101625	97829.2	55975.8	49789.6	88686.8	69165.9	103759	83073.5	67970	101256	102508	97829.2	57516.9	52044.4	90699.5	68722.4	105509	HMDB00271	Sarcosine	C13H13N3O3	-3.02652	95.3937	0.03745	http://www.hmdb.ca/metabolites/HMDB00271
Serine	276.097	108867	76285.9	66593.7	92412.4	37334.2	50881	62903.8	70926.4	77873.9	126041	110338	79732.7	69718.4	93215.6	37334.2	52281.9	65752.5	72536	77374.6	128166	HMDB00187	Serine	C13H13N3O4	-3.00754	93.8295	0.03175	http://www.hmdb.ca/metabolites/HMDB00187
Threonine	290.113	215125	158385	137376	266027	109688	111674	138895	122965	208317	324383	218032	165541	143822	268339	109688	114749	145185	125755	206982	329852	HMDB00167	Threonine	C14H15N3O4	-3.17174	95.6429	0.02975	http://www.hmdb.ca/metabolites/HMDB00167
Tyrosine	352.128	78559.6	47139.5	42777.1	118598	25431.5	38858.8	64496.4	42786	96238.3	125800	79621.1	49269.4	44784.3	119628	25431.5	39928.7	67417.2	43757	95621.3	127921	HMDB00158	Tyrosine	C19H17N3O4	-3.00652	92.9754	0.0474167	http://www.hmdb.ca/metabolites/HMDB00158
Urea (unconfirmed)	231.087	9755.1	9858.05	11449.4	12545.7	11988.9	9852.21	10858.6	15123.8	11582.7	10639	9886.9	10303.5	11986.7	12654.8	11988.9	10123.5	11350.4	15467	11508.4	10818.4	HMDB00294	Urea (unconfirmed)	C11H10N4O2	-2.6433	92.5811	0.0215667	http://www.hmdb.ca/metabolites/HMDB00294
Valine	288.133	825112	550917	432613	1.11737e+06	255545	399801	615333	483079	996615	1.37368e+06	836260	575810	452912	1.12708e+06	255545	410809	643199	494042	990225	1.39684e+06	HMDB00883	Valine	C15H17N3O3	-4.02831	95.8834	0.0373	http://www.hmdb.ca/metabolites/HMDB00883
9.37_680.4785m/z	680.479	117735	168505	174055	119541	86947.5	119899	189903	134320	116096	115136	119326	176118	182222	120580	86947.5	123200	198503	137368	115351	117077
9.39_256.2993m/z	256.299	9.80722e+07	9.30797e+07	9.31161e+07	9.708e+07	9.95114e+07	9.53509e+07	9.14613e+07	9.46602e+07	1.04253e+08	9.94016e+07	9.93972e+07	9.72853e+07	9.74852e+07	9.79237e+07	9.95114e+07	9.79762e+07	9.56033e+07	9.68085e+07	1.03585e+08	1.01078e+08
9.37_363.2418m/z	363.242	152970	74821.3	67518.2	127546	107943	95690.4	65058	123582	101091	67694.5	155036	78201.9	70686.3	128655	107943	98325.1	68004.3	126387	100442	68835.8
9.39_258.3050m/z	258.305	1.28452e+06	1.18641e+06	1.19116e+06	1.29235e+06	1.30091e+06	1.22598e+06	1.17847e+06	1.24414e+06	1.36844e+06	1.27157e+06	1.30188e+06	1.24001e+06	1.24706e+06	1.30358e+06	1.30091e+06	1.25974e+06	1.23184e+06	1.27238e+06	1.35967e+06	1.29301e+06
9.39_256.4107m/z	256.411	376320	334970	347141	391730	394853	392170	352355	366996	422554	386794	381404	350105	363429	395134	394853	402967	368312	375325	419845	393316
9.39_288.2522m/z	288.252	3.52175e+06	3.78596e+06	3.8305e+06	3.64543e+06	3.58785e+06	3.58738e+06	3.90462e+06	3.69566e+06	3.9461e+06	3.65676e+06	3.56933e+06	3.95702e+06	4.01023e+06	3.67711e+06	3.58785e+06	3.68615e+06	4.08145e+06	3.77953e+06	3.9208e+06	3.71841e+06
9.39_256.7179m/z	256.718	35064.6	27173.9	37458	37264.6	32572.6	44999.1	26716.6	26769.8	50102	26492.5	35538.4	28401.7	39215.7	37588.5	32572.6	46238.1	27926.5	27377.4	49780.8	26939.2
9.37_283.2233m/z	283.223	1.43145e+06	1.21177e+06	1.19497e+06	1.43359e+06	1.436e+06	1.30573e+06	1.15527e+06	1.3006e+06	1.42266e+06	1.45793e+06	1.45079e+06	1.26652e+06	1.25104e+06	1.44605e+06	1.436e+06	1.34168e+06	1.20759e+06	1.33012e+06	1.41353e+06	1.48251e+06
9.39_142.1573m/z	142.157	19205.9	18153.3	17762.5	18336.8	17742.3	19285.9	16754.7	18470.7	20786.2	19672.7	19465.4	18973.5	18595.9	18496.2	17742.3	19816.9	17513.4	18889.9	20652.9	20004.3
9.39_255.8797m/z	255.88	28923	24754.5	42867.8	63319.4	29790.3	50601.1	17888.8	24851.5	57980	23240.9	29313.8	25872.9	44879.2	63869.7	29790.3	51994.3	18699	25415.5	57608.2	23632.8
9.40_567.2398m/z	567.24	236220	155782	174947	180675	200654	167990	127777	169189	221268	219427	239411	162821	183156	182245	200654	172616	133564	173029	219849	223127
9.39_256.1883m/z	256.188	399077	355157	366930	378121	386992	362748	353297	380786	406575	364183	404469	371205	384147	381407	386992	372735	369297	389427	403968	370323
9.38_256.8623m/z	256.862	19633.8	39930.3	31422.6	25201.1	26500.6	18347.4	31585.7	39668.6	30089.9	28339.1	19899.1	41734.4	32897	25420.1	26500.6	18852.5	33016.1	40568.9	29897	28816.9
9.38_156.1726m/z	156.173	27435.6	23363.7	25361.2	23304.2	26089.9	23048.8	23130.8	25921.6	28013.7	25192.7	27806.3	24419.3	26551.2	23506.7	26089.9	23683.4	24178.3	26509.9	27834.1	25617.4
9.37_320.3149m/z	320.315	171252	135919	168861	187559	184645	129767	146219	179250	195129	188344	173566	142061	176784	189189	184645	133340	152841	183318	193878	191520
9.38_619.3080m/z	619.308	212286	202981	234643	180751	173681	188622	258821	216900	225416	192305	215155	212152	245653	182322	173681	193816	270542	221823	223971	195547
9.37_640.4974m/z	640.497	88689.7	72297.7	79252.3	76394	74756.9	84860.8	65510.7	79762.1	93396	89958.9	89888	75564.3	82971	77058	74756.9	87197.3	68477.5	81572.2	92797.2	91475.6
9.38_255.7425m/z	255.742	7123.69	11731.3	15158.8	7544.97	17834.2	5741.78	7879.06	4734.63	12149.3	5671.14	7219.94	12261.4	15870.1	7610.55	17834.2	5899.87	8235.88	4842.07	12071.4	5766.76
9.38_71.0845m/z	71.0845	3154.61	2211.29	2550.71	2999.47	2550.94	1875.48	1517.09	1863.83	2389.87	2453.53	3197.23	2311.21	2670.4	3025.54	2550.94	1927.12	1585.8	1906.13	2374.55	2494.89
9.38_338.2525m/z	338.253	16364.2	18352.3	14461.1	11873.3	13727.7	10072.2	20546.9	13250.2	29163.3	26605.9	16585.3	19181.5	15139.7	11976.5	13727.7	10349.5	21477.4	13550.9	28976.3	27054.5
9.38_684.5236m/z	684.524	69551.3	52357.1	49423.1	58664.1	47260.7	57092.7	61714	61069.2	81649.7	60154.1	70491.1	54722.8	51742.1	59174	47260.7	58664.7	64508.8	62455.1	81126.2	61168.3
9.37_528.4093m/z	528.409	216876	200098	187183	204563	221120	194383	194582	215630	221050	219462	219807	209139	195966	206341	221120	199735	203394	220524	219633	223163
9.38_512.4145m/z	512.415	1.74533e+06	1.60846e+06	1.63709e+06	1.71677e+06	1.63267e+06	1.60408e+06	1.5574e+06	1.64543e+06	1.77581e+06	1.7232e+06	1.76891e+06	1.68113e+06	1.71391e+06	1.73169e+06	1.63267e+06	1.64824e+06	1.62793e+06	1.68277e+06	1.76443e+06	1.75225e+06
9.37_564.4991m/z	564.499	70176.7	63174.2	55069.3	72832	74677.6	70311.5	78273.4	60626.2	75155.9	65868	71124.9	66028.6	57653.3	73465	74677.6	72247.4	81818.2	62002.1	74674.1	66978.5
9.37_402.3567m/z	402.357	32468.5	27368.9	31691.8	32630.8	25788	28896.2	31665.6	30871.8	70078.7	31603.8	32907.2	28605.5	33178.8	32914.4	25788	29691.8	33099.6	31572.4	69629.3	32136.6
9.38_592.3711m/z	592.371	3.41667e+06	3.05783e+06	3.1033e+06	3.35232e+06	3.23949e+06	3.10311e+06	3.02031e+06	3.1783e+06	3.50008e+06	3.38696e+06	3.46284e+06	3.19599e+06	3.24892e+06	3.38145e+06	3.23949e+06	3.18855e+06	3.1571e+06	3.25043e+06	3.47764e+06	3.44406e+06
9.37_395.3182m/z	395.318	179.413	1841.11	4681.7	11305	5255.6	2444.25	9665	6913.49	9068.29	6998.8	181.837	1924.29	4901.38	11403.3	5255.6	2511.55	10102.7	7070.38	9010.15	7116.8
9.37_752.6354m/z	752.635	94683.5	87679	103402	98215.5	90007.2	95632.4	109854	86199.6	87151.8	94524.3	95962.8	91640.6	108254	99069.1	90007.2	98265.4	114829	88155.8	86593.1	96118
9.37_288.2888m/z	288.289	50378.3	46171.1	48061.7	46425.1	46372.9	47251.3	41929.4	45845	48529.8	51985.3	51059	48257.3	50316.9	46828.6	46372.9	48552.2	43828.3	46885.4	48218.7	52861.8
9.40_300.2890m/z	300.289	61467.4	57982.8	54771.9	50347.3	57961.2	63312	58987.8	54260.2	58018.3	56675.6	62297.9	60602.6	57342	50784.9	57961.2	65055.2	61659.2	55491.6	57646.4	57631.2
9.40_583.2133m/z	583.213	58798	44550.7	34678.1	39734.4	42342.1	34877.7	40666.9	46032.6	49077.6	60416.7	59592.4	46563.6	36305.3	40079.7	42342.1	35838	42508.6	47077.3	48763	61435.3
9.40_562.2845m/z	562.284	254383	289888	283951	244412	203997	259332	307957	262856	283004	259491	257820	302986	297275	246536	203997	266473	321904	268821	281190	263866
9.42_628.1930m/z	628.193	71163.9	53223.2	45060.5	33182.1	11245	57157.9	47083.8	29557	27250	19098.7	72125.4	55628	47174.8	33470.5	11245	58731.6	49216.1	30227.7	27075.3	19420.7
9.42_325.2703m/z	325.27	23799.8	18073.2	18336.9	17308.7	16306	22175.8	14177.5	13008.2	20730	22320.5	24121.4	18889.8	19197.3	17459.1	16306	22786.4	14819.6	13303.4	20597.1	22696.8
9.42_536.3703m/z	536.37	12344	13169.8	17744.7	12412.9	15086	19841.4	19053.4	11316.3	14050.5	18364.1	12510.8	13764.8	18577.3	12520.7	15086	20387.7	19916.3	11573.1	13960.5	18673.7
9.42_338.2890m/z	338.289	15978.2	15249.8	16678.7	19310.7	19092.1	18089.5	16573.9	15700.8	19448.1	18567.7	16194.1	15938.9	17461.3	19478.5	19092.1	18587.6	17324.4	16057.1	19323.4	18880.8
9.42_203.2464m/z	203.246	422.128	670.425	419.969	437.848	0	911.947	424.988	637.826	281.27	0	427.832	700.717	439.675	441.653	0	937.056	444.234	652.301	279.467	0
9.42_380.2994m/z	380.299	199242	202935	201760	194815	196854	195300	194636	189773	220747	210429	201934	212105	211227	196508	196854	200677	203450	194080	219332	213977
9.42_208.0386m/z	208.039	74662.2	72822.4	75264.6	73587.3	71337	74123	75962	72608	77795	69760.1	75670.9	76112.7	78796.2	74226.8	71337	76163.8	79402.1	74255.7	77296.2	70936.3
9.42_303.2885m/z	303.289	158439	183092	159728	130981	151161	176413	169461	153666	166354	136732	160580	191365	167223	132119	151161	181270	177135	157153	165288	139038
9.42_394.3514m/z	394.351	154093	161434	166858	151060	159674	136302	159670	121445	184940	138742	156175	168728	174688	152373	159674	140055	166901	124201	183754	141081
9.42_806.5670m/z	806.567	355363	676945	684756	446437	399249	475780	763452	505890	436344	450017	360164	707532	716886	450317	399249	488879	798026	517371	433546	457604
9.42_298.3458m/z	298.346	61211.7	51811.1	58223.1	54924.8	60769.4	57439	58741.7	55085.9	60443.1	54822.4	62038.8	54152.1	60955	55402.2	60769.4	59020.5	61402	56336	60055.5	55746.7
9.42_586.4642m/z	586.464	234009	243055	244362	178419	174637	233111	260080	203066	199049	199116	237171	254037	255828	179970	174637	239529	271858	207674	197773	202473
9.42_200.1599m/z	200.16	54134.2	44936.8	51248.9	53434.9	50294.4	47069.6	53272.6	56481.6	52453.4	59337	54865.6	46967.2	53653.6	53899.3	50294.4	48365.6	55685.2	57763.4	52117.1	60337.4
9.42_438.3775m/z	438.378	65767.6	75770.3	77541.9	72844.8	83634.5	73258.7	60089.2	75097.1	85163.8	80302.1	66656.2	79193.8	81180.3	73477.8	83634.5	75275.8	62810.5	76801.3	84617.7	81656
9.42_369.3504m/z	369.35	5745.98	203743	219451	9903.65	0	101315	172810	96369.8	0	0	5823.61	212949	229748	9989.72	0	104104	180636	98556.8	0	0
9.42_512.3789m/z	512.379	58752.4	56012.4	52094.6	44056.2	50905.6	55559.6	54184.1	45822.4	45762.2	52183.8	59546.2	58543.2	54539	44439.1	50905.6	57089.3	56638	46862.3	45468.8	53063.7
9.42_733.5546m/z	733.555	73892.6	117050	176237	109879	112528	85226.8	183649	101279	136950	131436	74891	122339	184506	110834	112528	87573.4	191966	103577	136072	133652
9.42_522.3548m/z	522.355	59785.9	59557.5	55203.2	45729.2	42526.4	57528.8	44200.9	50913.8	50992.9	54228.7	60593.7	62248.5	57793.4	46126.6	42526.4	59112.8	46202.7	52069.2	50665.9	55143
9.42_408.3308m/z	408.331	27616.5	21556.7	30348.7	24644.7	20475.7	27758.1	25887.9	19999.5	29291.3	26991.1	27989.6	22530.7	31772.7	24858.9	20475.7	28522.3	27060.3	20453.4	29103.5	27446.2
9.42_471.4512m/z	471.451	34810.1	26538.4	32612.9	29490.7	28409.4	26412.1	20136.4	23372.5	40694.6	41413.4	35280.4	27737.5	34143.2	29747	28409.4	27139.3	21048.3	23903	40433.7	42111.7
9.40_244.2266m/z	244.227	115803	126663	128647	110737	123337	116740	134034	120591	132412	121874	117367	132386	134683	111699	123337	119954	140104	123328	131563	123929
9.42_448.3749m/z	448.375	41625.9	36676.1	38606.6	36153.5	33826.3	38899	32574.8	40256.4	49104.6	38349.7	42188.3	38333.2	40418.1	36467.7	33826.3	39970	34050.1	41170	48789.8	38996.3
9.42_520.3389m/z	520.339	55432.8	68546.9	80273.2	57427.4	50104.8	54490.2	66582.8	70478.1	65997.5	54980.7	56181.8	71644	84039.8	57926.5	50104.8	55990.5	69598.1	72077.5	65574.3	55907.7
9.40_438.3414m/z	438.341	410404	399888	385517	393987	391328	381597	383774	367957	421977	413423	415949	417956	403607	397411	391328	392103	401154	376307	419272	420394
9.36_574.3964m/z	574.396	7819.91	0	9500.35	4720.31	8107.72	5935.1	10658	6385.68	8539.89	10692.7	7925.56	0	9946.13	4761.34	8107.72	6098.51	11140.7	6530.6	8485.14	10873
9.40_757.6639m/z	757.664	48008.5	123918	114362	46642.5	18055.9	62687.3	145412	82187.5	82814.2	43821.9	48657.2	129517	119728	47047.8	18055.9	64413.3	151997	84052.7	82283.2	44560.8
9.41_594.4925m/z	594.492	1.84399e+06	1.66631e+06	1.80323e+06	1.73413e+06	1.73359e+06	1.74745e+06	1.67765e+06	1.75434e+06	1.86625e+06	1.73354e+06	1.86891e+06	1.74159e+06	1.88784e+06	1.7492e+06	1.73359e+06	1.79556e+06	1.75362e+06	1.79416e+06	1.85429e+06	1.76277e+06
9.41_354.3355m/z	354.336	187753	165868	180479	172288	186861	193690	180553	172184	210896	187901	190289	173362	188947	173785	186861	199023	188730	176092	209544	191069
9.41_382.2788m/z	382.279	108781	156521	119070	80617.7	107000	65400.8	167659	118081	200075	203352	110251	163593	124657	81318.4	107000	67201.4	175252	120761	198792	206781
9.41_528.4091m/z	528.409	145877	152703	169264	126769	153550	174050	153007	136254	148645	132899	147848	159602	177207	127870	153550	178842	159936	139346	147692	135140
9.41_590.3154m/z	590.315	45492.7	42764.8	52822.7	34521.5	24495.9	31276.1	52680.3	41878.4	48442.6	43416.3	46107.4	44697.1	55301.2	34821.6	24495.9	32137.3	55066	42828.8	48132.1	44148.3
9.41_342.3358m/z	342.336	20089.5	21577.3	24044	18812.3	21418.9	24114.7	17922.2	21237.7	23109.3	16403.6	20360.9	22552.3	25172.2	18975.8	21418.9	24778.6	18733.9	21719.7	22961.1	16680.2
9.41_332.2592m/z	332.259	13145.3	27803.3	26066.4	20605.1	13950.3	16074	24803.1	26173.5	26526.9	18531.1	13322.9	29059.6	27289.5	20784.2	13950.3	16516.6	25926.3	26767.5	26356.8	18843.6
9.41_255.9438m/z	255.944	4653.97	5192.47	3540.79	3593.63	5499.97	5722.39	5362.26	2763.25	3146.98	4795.12	4716.85	5427.09	3706.93	3624.86	5499.97	5879.95	5605.1	2825.96	3126.81	4875.97
9.41_279.2783m/z	279.278	25059.4	24175.2	25127.7	23188.7	24291.4	24570.3	25831.5	21719.9	29135	21522.1	25397.9	25267.5	26306.7	23390.3	24291.4	25246.8	27001.4	22212.9	28948.2	21885
9.41_468.3521m/z	468.352	112411	107154	122107	114169	102167	116579	116181	117740	126483	109872	113929	111996	127836	115162	102167	119788	121443	120412	125672	111724
9.41_371.2757m/z	371.276	47957.1	54767.5	45029.4	35267.5	44030.2	47687.6	40846.5	44660.2	46593.1	41988.2	48605	57242.1	47142.3	35574	44030.2	49000.6	42696.4	45673.7	46294.4	42696.1
9.41_461.3444m/z	461.344	5985.72	10723.2	4659.79	10479.4	7161.93	7289.93	6571.12	7439.58	10142.1	14014.6	6066.59	11207.7	4878.44	10570.5	7161.93	7490.65	6868.71	7608.41	10077.1	14250.9
9.42_230.2472m/z	230.247	135533	121891	131197	128211	200874	121075	123871	130573	139116	135736	137364	127398	137353	129325	200874	124408	129481	133536	138224	138024
9.42_508.3751m/z	508.375	557498	667891	678830	566551	595983	592171	691070	617762	626070	567003	565031	698068	710682	571474	595983	608476	722366	631782	622055	576563
9.42_520.3961m/z	520.396	132214	179143	177516	150641	137298	180778	171011	143733	161413	146546	134001	187237	185845	151950	137298	185755	178756	146995	160378	149017
9.42_202.2159m/z	202.216	31040.2	27668.5	28107.6	27644.3	30246.2	28560	28052.1	27602	33806.3	27486.1	31459.6	28918.7	29426.5	27884.6	30246.2	29346.3	29322.5	28228.4	33589.5	27949.6
9.42_316.2837m/z	316.284	19480.4	20293.4	20609.9	20305.1	18539.3	21481.8	21687.8	22095.1	22933.2	20703.2	19743.6	21210.3	21577	20481.6	18539.3	22073.2	22670	22596.5	22786.2	21052.2
0.02_288.9209m/z	288.921	26039.1	28719.4	25697.3	29008.5	26357.9	27255.5	26228.8	25707.9	28456.5	27014.9	26390.9	30017.1	26903.1	29260.6	26357.9	28005.9	27416.7	26291.3	28274.1	27470.4
9.36_807.5703m/z	807.57	164929	253099	282452	186570	225930	180438	369863	220610	219637	213393	167158	264535	295705	188192	225930	185406	386613	225617	218229	216991
9.36_674.5034m/z	674.503	59560.1	53467.9	54364.3	53250.3	50410.3	55998.6	55482.6	57271.3	51479.1	63654.2	60364.8	55883.7	56915.1	53713.1	50410.3	57540.4	57995.2	58571	51149	64727.5
9.35_423.2340m/z	423.234	180450	246466	270121	189648	185604	178909	287868	225259	204999	187967	182888	257602	282796	191296	185604	183835	300905	230371	203684	191136
9.35_286.3095m/z	286.31	44502	37498.4	41533.4	44546.1	45425.5	41869	42586.6	41561.5	41643	44964.7	45103.3	39192.7	43482.2	44933.3	45425.5	43021.8	44515.2	42504.7	41376	45722.8
9.35_335.2781m/z	335.278	185065	169844	165680	170079	181956	166658	170401	169129	187427	184088	187566	177519	173454	171557	181956	171247	178118	172967	186226	187191
9.35_496.3388m/z	496.339	254676	247468	234305	229189	248236	227945	250884	223211	246676	223355	258116	258650	245299	231181	248236	234221	262245	228277	245095	227121
9.35_520.3960m/z	520.396	162630	222576	229885	162077	152186	163672	239547	207296	178129	158307	164827	232632	240672	163485	152186	168178	250396	212001	176987	160976
9.35_446.3097m/z	446.31	48235.8	59513.8	69851.1	44050.1	54221.7	48372.6	86422.3	53985.4	59963	48898	48887.5	62202.8	73128.7	44432.9	54221.7	49704.4	90336.2	55210.5	59578.5	49722.4
9.35_530.3706m/z	530.371	29422.8	28932.1	30240.9	20325.5	29024.1	30285.1	27897	35245.8	34616.9	29654	29820.3	30239.4	31659.8	20502.1	29024.1	31119	29160.3	36045.7	34394.9	30154
9.35_543.4720m/z	543.472	119330	156260	145763	113228	114438	120202	171144	125786	135563	114792	120942	163321	152602	114212	114438	123512	178894	128641	134694	116727
9.35_630.4772m/z	630.477	151945	130048	142079	129083	152454	127721	132926	142368	154198	150101	153998	135924	148746	130204	152454	131238	138946	145599	153209	152632
9.35_327.2494m/z	327.249	65187.8	59310.5	66986.5	63291.9	71853.7	55611.5	60967.9	58853	70347.1	72550.7	66068.5	61990.4	70129.7	63842	71853.7	57142.6	63729	60188.6	69896.1	73773.9
9.35_258.2785m/z	258.279	7817.59	6935.38	7388.24	6919.11	9240.22	6932.76	6908.66	7397.9	5775.15	7329.65	7923.21	7248.74	7734.91	6979.24	9240.22	7123.64	7221.53	7565.79	5738.13	7453.23
9.35_647.3391m/z	647.339	32669.1	39475.2	70510.2	49326.2	44350.1	33494.9	69386.5	40986.8	27847.3	49155.3	33110.5	41258.9	73818.7	49754.9	44350.1	34417.1	72528.9	41916.9	27668.7	49984.1
9.35_240.2317m/z	240.232	12039.2	12216.5	13571.8	12893.5	12187.7	11346.3	13325.5	11562.8	12804	10576.6	12201.9	12768.5	14208.6	13005.6	12187.7	11658.7	13928.9	11825.2	12721.9	10754.9
9.35_530.8721m/z	530.872	18551.8	17499.7	12959.9	15874.7	11806.9	12956.1	10534.3	13614.5	17274.6	20437.5	18802.5	18290.3	13568	16012.7	11806.9	13312.8	11011.3	13923.5	17163.9	20782.1
9.35_380.3359m/z	380.336	158281	141504	152135	154671	164897	138700	152560	152380	152662	161284	160420	147897	159273	156016	164897	142518	159469	155838	151683	164004
9.35_552.4459m/z	552.446	64544.3	51250.5	48540	60188.2	49669.1	54128.9	52189.2	52296.9	67359.3	61456.8	65416.4	53566.2	50817.6	60711.3	49669.1	55619.2	54552.6	53483.7	66927.4	62493
9.35_107.0701m/z	107.07	14956.1	13609.8	15312.9	14012.7	13186.9	13719.9	14227.6	14474.8	15670.6	14952.9	15158.2	14224.8	16031.4	14134.5	13186.9	14097.6	14872	14803.3	15570.1	15205
9.34_508.8592m/z	508.859	22101.4	20721.2	23051.7	23872.3	24706.6	20491.3	25918.9	16935.8	27778.7	28634.7	22400	21657.4	24133.3	24079.8	24706.6	21055.5	27092.7	17320.2	27600.6	29117.5
9.35_325.2702m/z	325.27	50420.5	31959.4	41675.8	55156.8	53703.7	34386.6	35234.2	47775.8	55463.4	58571.7	51101.8	33403.4	43631.3	55636.2	53703.7	35333.4	36829.9	48860	55107.8	59559.2
9.34_171.1374m/z	171.137	5695.84	5165.83	4921.73	5130.21	5169.79	4822.84	5386.07	5032.19	5701.92	5718.79	5772.8	5399.23	5152.67	5174.8	5169.79	4955.63	5629.99	5146.4	5665.36	5815.21
9.34_298.2366m/z	298.237	20379.5	22203	24476.6	18455	19764.1	19820.6	26761.5	20878.5	19677.7	19891	20654.8	23206.2	25625.1	18615.4	19764.1	20366.3	27973.5	21352.3	19551.5	20226.3
9.34_316.3201m/z	316.32	202705	191051	184947	198792	204458	188127	189258	203694	205986	204280	205443	199683	193626	200519	204458	193306	197829	208317	204665	207725
9.34_403.2316m/z	403.232	347704	339506	351234	328136	333783	326527	377538	336009	345487	338726	352402	354846	367715	330988	333783	335517	394635	343635	343272	344437
9.34_424.3257m/z	424.326	128999	110127	117105	119308	129976	118892	116951	126647	123619	132067	130742	115103	122600	120345	129976	122165	122248	129521	122827	134294
9.34_202.2158m/z	202.216	90485.4	83915.7	85224.5	85212.9	89424	86206.9	84732.3	85467.7	87288.8	96451.4	91707.9	87707.3	89223.4	85953.4	89424	88580.4	88569.6	87407.4	86729.1	98077.6
9.34_352.2447m/z	352.245	25935.1	33370.6	29041.9	26624.3	24488	26207.2	34506	30738	26226.1	30083	26285.5	34878.4	30404.6	26855.7	24488	26928.8	36068.7	31435.5	26058	30590.2
9.34_296.9698m/z	296.97	16668.8	16469.9	15085.6	15359.6	16374.2	14214	17045.8	14243.4	15786.6	18754.1	16894	17214.1	15793.4	15493.1	16374.2	14605.4	17817.8	14566.6	15685.3	19070.3
9.34_798.5612m/z	798.561	26780.3	40905.5	59754.4	44304.6	28482.9	29988.8	51363.1	57587.3	56720.4	20733.3	27142.1	42753.8	62558.2	44689.7	28482.9	30814.5	53689.1	58894.2	56356.7	21082.8
9.34_862.6808m/z	862.681	35330.8	25113.7	46837	28052.2	32643.3	33287.8	64965.7	32519.6	35316.8	48882.9	35808.2	26248.4	49034.6	28296	32643.3	34204.3	67907.8	33257.6	35090.3	49707.1
9.34_330.2628m/z	330.263	135494	138432	145432	136383	130745	133207	149931	149541	139940	137330	137325	144687	152256	137568	130745	136874	156721	152934	139043	139645
9.34_298.3460m/z	298.346	128333	122487	130422	117883	135023	121222	123278	121899	131509	133832	130066	128022	136542	118907	135023	124559	128860	124665	130666	136088
9.34_688.5187m/z	688.519	206106	206635	201028	193818	222834	191558	196702	191757	223506	209799	208891	215972	210461	195503	222834	196832	205611	196109	222073	213336
9.34_439.2079m/z	439.208	52076.8	60923.1	73379.1	51265.2	43837	46250.2	77892.2	59192.1	49761.3	50197.2	52780.5	63675.8	76822.2	51710.7	43837	47523.6	81419.7	60535.4	49442.3	51043.6
9.34_424.3621m/z	424.362	133377	113637	121032	119211	123767	121030	116004	116378	133838	135254	135179	118772	126711	120247	123767	124363	121257	119019	132980	137535
9.34_338.2891m/z	338.289	52804.2	46806.5	47239.2	46259.2	55126.2	50030.9	50598.2	45632.8	53016.3	49489.9	53517.6	48921.3	49455.7	46661.3	55126.2	51408.4	52889.6	46668.4	52676.4	50324.3
9.34_391.2832m/z	391.283	45911.5	41751.3	45000.1	0	1505.05	39229	49723.8	69011.2	1553.87	64899.4	46531.8	43637.7	47111.6	0	1505.05	40309.1	51975.7	70577.4	1543.91	65993.6
9.34_464.3931m/z	464.393	13388.1	14012.7	11792	11507	11905.4	12292.3	10125.5	13525.1	11211.3	13415.1	13569	14645.9	12345.3	11607	11905.4	12630.7	10584.1	13832.1	11139.5	13641.3
9.34_520.3391m/z	520.339	44915.1	43727.4	39414.1	39899.4	46908.6	40580	38537.3	42800.5	46027.2	57833.4	45521.9	45703.1	41263.5	40246.1	46908.6	41697.3	40282.5	43771.8	45732.1	58808.5
9.34_701.5568m/z	701.557	18611.1	48948.7	119639	19082.5	6975.46	38047.7	88521.2	60959.3	8674.81	15189.4	18862.6	51160.3	125252	19248.4	6975.46	39095.3	92530.1	62342.7	8619.19	15445.5
9.35_508.4194m/z	508.419	32973.9	28244.3	26338.7	27924.4	29780.9	25472.2	30669.2	29001.4	29883.1	32061.7	33419.4	29520.5	27574.6	28167.1	29780.9	26173.5	32058.1	29659.6	29691.5	32602.3
9.35_708.5099m/z	708.51	105768	100059	83706.1	92666.5	77672.4	81242.5	108809	96408.1	87246.6	88874.3	107197	104580	87633.8	93471.8	77672.4	83479.4	113736	98596	86687.2	90372.8
9.35_616.4615m/z	616.462	56070	37505.4	46871.2	45496	45427.6	37340.1	37578	41797.4	36824.2	53678.6	56827.6	39200	49070.5	45891.4	45427.6	38368.1	39279.8	42745.9	36588.1	54583.7
9.36_439.1717m/z	439.172	107021	83178.9	85646.4	106961	115186	88202.9	80920.2	89116.6	109858	106317	108467	86937.2	89665.1	107890	115186	90631.4	84584.8	91139	109154	108110
9.36_356.3511m/z	356.351	217520	207065	220409	219372	222076	201016	211427	216187	225689	224733	220459	216421	230751	221279	222076	206551	221002	221093	224242	228522
9.36_299.1973m/z	299.197	97674.6	83694.1	82656	95416.8	92522.3	92807.8	79340.9	87593.7	92232.2	98698.6	98994.3	87475.6	86534.4	96246.1	92522.3	95363	82934	89581.5	91640.9	100363
9.36_482.3677m/z	482.368	260490	236826	246533	271551	254734	238952	247499	244358	238225	263629	264009	247527	258101	273911	254734	245531	258707	249904	236698	268074
9.36_401.2158m/z	401.216	43119.2	42560.3	45351.8	44501	42960.5	38709.9	43579.6	43502.8	45021.6	42879.7	43701.8	44483.3	47479.8	44887.8	42960.5	39775.7	45553.2	44490.1	44732.9	43602.7
9.36_558.4344m/z	558.434	214776	372534	385974	211985	198998	240986	462231	274388	202475	194323	217678	389366	404084	213828	198998	247621	483164	280615	201177	197600
9.36_596.4722m/z	596.472	88342.1	75452.5	77370.7	79110.1	89262.3	68327.7	72949	84237.8	94396.1	86106.7	89535.7	78861.6	81001.1	79797.6	89262.3	70208.9	76252.7	86149.4	93790.8	87558.4
9.36_515.4421m/z	515.442	158417	168916	188767	135001	142635	156250	189203	155310	149765	153598	160558	176548	197624	136174	142635	160552	197771	158835	148804	156187
9.36_544.4170m/z	544.417	165434	257461	256448	155282	135469	190452	294771	200122	156534	152892	167669	269094	268481	156632	135469	195695	308120	204664	155530	155469
9.36_415.3882m/z	415.388	41659.2	34113.1	33683.2	36332.5	32932.3	32533.2	40068.6	38788.1	34038.9	34121.4	42222.1	35654.5	35263.6	36648.3	32932.3	33428.9	41883.1	39668.4	33820.6	34696.7
9.36_263.2480m/z	263.248	37879.8	38894.7	40901.9	38761.2	38067.6	38858.9	40621.5	42181.5	37741.3	39619.3	38391.6	40652.1	42821	39098.1	38067.6	39928.8	42461.1	43138.8	37499.3	40287.3
9.36_733.5529m/z	733.553	106094	142382	171422	155934	154479	114742	188695	152333	154448	169230	107527	148816	179466	157289	154479	117901	197240	155790	153458	172083
9.36_482.4040m/z	482.404	131546	118852	106355	103465	118912	118618	119570	104245	118976	124448	133323	124222	111346	104364	118912	121884	124985	106610	118214	126546
9.42_482.4039m/z	482.404	48539.9	43849	48063.8	47317.4	52599.5	47326.6	37499.1	45293.2	53517.1	49851.8	49195.8	45830.3	50319.1	47728.7	52599.5	48629.6	39197.3	46321.1	53173.9	50692.4
9.36_663.4514m/z	663.451	49503.7	64880.6	65957.5	55294.7	43051.3	52691.6	75507.8	59717.7	42443.1	49918.5	50172.6	67812.1	69052.3	55775.3	43051.3	54142.4	78927.3	61072.9	42171	50760.2
9.36_319.2833m/z	319.283	20284.6	17981.8	17834.5	20351.9	22201.8	18100.7	18666.6	18210.5	21278.4	18172.2	20558.6	18794.2	18671.3	20528.8	22201.8	18599.1	19512	18623.8	21142	18478.6
9.36_570.4558m/z	570.456	46536.4	37770.1	40240.1	43563.2	40067.2	36015.3	43065.6	47866.7	52469.1	50512.5	47165.1	39476.7	42128.2	43941.8	40067.2	37006.9	45015.9	48953	52132.7	51364.1
9.36_306.2993m/z	306.299	212971	189781	193286	214064	213516	200006	202554	195152	227657	212740	215848	198356	202355	215924	213516	205513	211727	199581	226197	216327
9.36_540.4458m/z	540.446	1.37238e+06	1.2313e+06	1.25674e+06	1.29804e+06	1.33599e+06	1.27447e+06	1.26128e+06	1.32192e+06	1.40384e+06	1.33398e+06	1.39092e+06	1.28694e+06	1.31571e+06	1.30932e+06	1.33599e+06	1.30956e+06	1.3184e+06	1.35192e+06	1.39484e+06	1.35647e+06
9.36_620.4022m/z	620.402	2.02634e+06	1.81381e+06	1.92805e+06	1.98202e+06	1.98718e+06	1.85168e+06	1.93715e+06	2.01428e+06	2.09326e+06	2.08307e+06	2.05372e+06	1.89576e+06	2.01851e+06	1.99925e+06	1.98718e+06	1.90266e+06	2.02488e+06	2.05999e+06	2.07984e+06	2.11819e+06
9.36_418.2423m/z	418.242	858136	842901	933068	872931	849487	785726	880918	826502	899927	823099	869730	880986	976849	880518	849487	807360	920812	845259	894157	836977
9.35_364.3411m/z	364.341	29962.4	29094.2	28590.5	34319	30111.4	28353.6	29058	30346.4	32162	32675.1	30367.3	30408.7	29932	34617.3	30111.4	29134.2	30374	31035.1	31955.8	33226
9.35_363.3093m/z	363.309	26724.8	16025.5	19688.2	15314.7	20832.1	19281.4	22594.2	19260.5	20090.1	20373.6	27085.9	16749.6	20612	15447.8	20832.1	19812.2	23617.4	19697.6	19961.2	20717.1
9.35_255.9437m/z	255.944	13402.5	12419.2	13170.2	11575.1	12084.2	13016.2	12511.1	13114.1	12294	14084.9	13583.6	12980.3	13788.2	11675.7	12084.2	13374.5	13077.7	13411.7	12215.2	14322.4
9.35_585.4750m/z	585.475	2242.98	0	5551.64	4908.3	13513.9	3873.81	3144.11	8011.43	8947.89	10378.3	2273.28	0	5812.14	4950.96	13513.9	3980.47	3286.5	8193.24	8890.52	10553.3
9.36_423.1977m/z	423.198	502910	352639	349230	483927	500020	424016	352827	409248	479064	495319	509705	368572	365617	488133	500020	435691	368805	418536	475993	503670
9.36_446.2737m/z	446.274	213343	172379	186634	204467	211216	190938	211063	182881	216490	197406	216225	180167	195391	206244	211216	196195	220622	187032	215102	200734
9.36_418.2786m/z	418.279	245062	256721	265805	248339	256934	232153	271860	248846	260549	246379	248373	268321	278277	250497	256934	238545	284172	254493	258879	250534
9.36_272.2576m/z	272.258	18025.4	16107.7	20792.9	19988.2	17853.2	17177.6	17585.3	22163.6	18036.3	18648.4	18269	16835.5	21768.6	20161.9	17853.2	17650.5	18381.7	22666.6	17920.6	18962.8
9.36_705.5802m/z	705.58	1320.81	22445.9	88939.1	44158.9	15284.1	0	79805.4	55674.6	38384.7	5867.42	1338.65	23460.1	93112.3	44542.7	15284.1	0	83419.5	56938	38138.6	5966.34
9.36_327.2303m/z	327.23	25410.3	31153.7	31837.9	28351.2	24080.4	22529.5	33185.7	32899	27989.3	21216.4	25753.6	32561.3	33331.8	28597.6	24080.4	23149.8	34688.6	33645.7	27809.9	21574.2
9.36_151.0961m/z	151.096	27646.2	25619.8	25752.9	26483.6	27315.5	25215.9	24751.4	26158.5	28365.3	28995.8	28019.7	26777.4	26961.2	26713.8	27315.5	25910.2	25872.3	26752.1	28183.4	29484.7
9.36_552.3840m/z	552.384	21298.1	23386.5	22939.1	23045.6	17711.1	19291.2	25736.1	16052.9	21096.6	24389.9	21585.9	24443.2	24015.4	23245.9	17711.1	19822.4	26901.6	16417.2	20961.3	24801.1
9.36_776.5705m/z	776.57	42812	48890.2	53169.3	53858.2	43027.9	42097	64432.8	68829.1	51412.4	57204.7	43390.4	51099.2	55664.1	54326.3	43027.9	43256	67350.8	70391.2	51082.7	58169.2
9.36_199.9478m/z	199.948	4632.3	4600.48	4102.85	6726.71	943.082	4958.91	7986.34	3016.17	4163.01	2787.77	4694.89	4808.34	4295.36	6785.17	943.082	5095.45	8348.02	3084.62	4136.31	2834.77
9.36_552.8851m/z	552.885	7876.41	7771.4	6689.47	2800.56	6810.74	6651	8052.16	6187.34	4839.89	1514.55	7982.83	8122.53	7003.35	2824.9	6810.74	6834.13	8416.82	6327.75	4808.86	1540.09
9.36_761.5767m/z	761.577	16712.2	27247.3	18441.8	11765.4	7249.55	23310.6	34913.2	15763.5	20423.4	10066.6	16938	28478.4	19307.1	11867.7	7249.55	23952.4	36494.4	16121.2	20292.5	10236.3
9.36_261.2414m/z	261.241	3.39244e+06	3.24653e+06	3.33043e+06	3.49014e+06	3.3567e+06	3.27443e+06	3.32278e+06	3.37847e+06	3.53901e+06	3.39563e+06	3.43828e+06	3.39322e+06	3.4867e+06	3.52047e+06	3.3567e+06	3.36458e+06	3.47326e+06	3.45514e+06	3.51632e+06	3.45288e+06
9.36_278.2680m/z	278.268	2.28289e+06	2.14904e+06	2.25088e+06	2.34515e+06	2.2554e+06	2.21282e+06	2.216e+06	2.27952e+06	2.40744e+06	2.28149e+06	2.31373e+06	2.24614e+06	2.3565e+06	2.36553e+06	2.2554e+06	2.27375e+06	2.31636e+06	2.33125e+06	2.39201e+06	2.31995e+06
9.36_785.5854m/z	785.585	76007	112576	135541	115153	109644	85463.2	167171	114179	118323	102827	77034	117662	141901	116154	109644	87816.3	174742	116770	117564	104561
9.42_526.4298m/z	526.43	47822.7	41810.9	46989.8	53001.8	50596.7	45580.4	43103.5	37250.3	50740.5	41194	48468.9	43700.1	49194.7	53462.4	50596.7	46835.4	45055.5	38095.6	50415.2	41888.6
9.42_628.4976m/z	628.498	43680.5	20561.2	42048.7	35142.1	61829.8	46831.9	33847.7	48897.8	47032.3	59827.8	44270.7	21490.2	44021.7	35447.5	61829.8	48121.4	35380.5	50007.5	46730.7	60836.5
9.42_496.4196m/z	496.42	57731.3	70693.2	56762.9	33782.8	41811.1	64986.7	59011.7	46359.3	39185.9	32204.3	58511.3	73887.3	59426.3	34076.4	41811.1	66776	61684.2	47411.3	38934.7	32747.3
9.45_270.1944m/z	270.194	509692	481090	478998	508577	497641	489913	464283	486040	538617	529858	516579	502827	501473	512997	497641	503402	485309	497070	535164	538792
9.45_663.3341m/z	663.334	46189	67986.8	72901.7	37712.9	50009.4	54540.7	46163.5	17677.4	37467.6	32284.4	46813.1	71058.7	76322.4	38040.7	50009.4	56042.4	48254.2	18078.6	37227.4	32828.7
9.46_270.3149m/z	270.315	1.34051e+08	1.28212e+08	1.2658e+08	1.34058e+08	1.35831e+08	1.33422e+08	1.24627e+08	1.31899e+08	1.42074e+08	1.36463e+08	1.35862e+08	1.34005e+08	1.32519e+08	1.35223e+08	1.35831e+08	1.37095e+08	1.30271e+08	1.34892e+08	1.41163e+08	1.38763e+08
9.46_272.3205m/z	272.32	1.98721e+06	1.91285e+06	1.86912e+06	1.98147e+06	2.016e+06	1.9716e+06	1.81417e+06	1.93613e+06	2.07637e+06	2.03453e+06	2.01406e+06	1.99928e+06	1.95683e+06	1.99869e+06	2.016e+06	2.02589e+06	1.89633e+06	1.98007e+06	2.06305e+06	2.06884e+06
9.46_316.2473m/z	316.247	897527	993482	931445	879875	887468	968760	1.04088e+06	962418	937345	904710	909654	1.03837e+06	975150	887522	887468	995433	1.08802e+06	984259	931335	919964
9.46_636.3970m/z	636.397	2.55519e+06	2.41913e+06	2.2452e+06	2.39732e+06	2.50446e+06	2.43994e+06	2.2987e+06	2.45997e+06	2.49615e+06	2.42414e+06	2.58972e+06	2.52844e+06	2.35055e+06	2.41815e+06	2.50446e+06	2.50712e+06	2.4028e+06	2.5158e+06	2.48015e+06	2.46501e+06
9.46_270.4357m/z	270.436	515953	509572	378293	512262	548844	517664	476873	512733	537715	534736	522924	532596	396044	516714	548844	531917	498469	524369	534267	543751
9.46_327.2494m/z	327.249	617434	582482	576262	599774	628296	597616	551597	563807	626511	592873	625776	608800	603301	604986	628296	614070	576577	576602	622494	602869
9.46_338.2290m/z	338.229	440538	557389	517086	450740	443023	480539	562023	488330	480826	456864	446490	582574	541348	454657	443023	493769	587475	499412	477743	464567
9.46_556.4406m/z	556.441	1.56423e+06	1.86885e+06	1.70647e+06	1.49684e+06	1.48178e+06	1.66513e+06	1.92287e+06	1.62323e+06	1.58286e+06	1.48324e+06	1.58537e+06	1.95329e+06	1.78654e+06	1.50985e+06	1.48178e+06	1.71098e+06	2.00995e+06	1.66007e+06	1.57271e+06	1.50824e+06
9.46_270.3032m/z	270.303	16644	42015.9	40890	23768.7	14126.5	18148.4	14046.1	35007.9	44022.9	12020.9	16868.9	43914.3	42808.7	23975.2	14126.5	18648.1	14682.2	35802.4	43740.6	12223.6
9.46_184.2036m/z	184.204	42949.4	43301.9	40218.9	39533.9	40621.1	42838.1	38579.3	39432.2	42650.7	41545.3	43529.7	45258.5	42106	39877.5	40621.1	44017.6	40326.4	40327	42377.3	42245.8
9.46_879.8274m/z	879.827	48803.3	98263.6	132897	18738	18201.6	72376.7	68057.1	33415.4	21947	35645.9	49462.7	102703	139133	18900.9	18201.6	74369.5	71139.2	34173.7	21806.3	36246.9
9.46_116.0704m/z	116.07	51903.1	58924.9	57347.6	50407.2	55599.9	55484.7	62006.8	58914.5	51700	53881.4	52604.4	61587.3	60038.4	50845.2	55599.9	57012.4	64814.9	60251.5	51368.5	54789.9
9.46_350.3252m/z	350.325	2.04446e+06	1.99391e+06	1.96927e+06	2.02112e+06	2.05196e+06	2.02854e+06	2.006e+06	1.91391e+06	2.14572e+06	2.10783e+06	2.07208e+06	2.084e+06	2.06168e+06	2.03869e+06	2.05196e+06	2.0844e+06	2.09684e+06	1.95735e+06	2.13196e+06	2.14337e+06
9.46_361.3050m/z	361.305	189109	215039	183281	181261	191716	192646	213830	205017	206278	203419	191664	224755	191880	182837	191716	197950	223513	209670	204955	206849
9.47_322.2941m/z	322.294	2.35781e+07	2.22076e+07	2.18477e+07	2.34814e+07	2.37878e+07	2.29895e+07	2.19897e+07	2.3054e+07	2.4216e+07	2.35514e+07	2.38967e+07	2.32111e+07	2.28728e+07	2.36855e+07	2.37878e+07	2.36225e+07	2.29856e+07	2.35772e+07	2.40608e+07	2.39485e+07
9.45_326.3769m/z	326.377	2.48946e+06	2.38885e+06	2.30243e+06	2.35369e+06	2.41129e+06	2.48838e+06	2.28943e+06	2.38281e+06	2.45481e+06	2.48025e+06	2.5231e+06	2.49678e+06	2.41047e+06	2.37415e+06	2.41129e+06	2.55689e+06	2.39311e+06	2.43689e+06	2.43907e+06	2.52206e+06
9.45_543.4286m/z	543.429	125854	136195	122120	107606	114858	107094	117028	110636	128770	127753	127554	142349	127850	108541	114858	110043	122328	113147	127945	129907
9.45_494.3097m/z	494.31	76085.3	82182.2	90925	79568.4	87716.7	97329.4	91820.7	106572	56139.4	90140.8	77113.3	85895.5	95191.4	80260	87716.7	100009	95979	108991	55779.4	91660.6
9.44_117.0737m/z	117.074	0	130.327	227.148	0	0	654.51	919.339	335.622	363.907	446.109	0	136.216	237.806	0	0	672.531	960.974	343.238	361.574	453.63
9.44_566.3674m/z	566.367	31532	36991	35439.1	29290.6	36690.3	43864.8	45358.4	37821.5	36327.8	45869.8	31958	38662.4	37101.9	29545.2	36690.3	45072.5	47412.6	38679.8	36094.8	46643.2
9.44_493.2794m/z	493.279	46549	97796.6	120595	64459.3	59957.2	71991.7	144862	84929.9	87755.8	57425	47178	102215	126253	65019.5	59957.2	73973.9	151423	86857.3	87193.1	58393.3
9.44_391.3405m/z	391.34	28628.2	43739.9	41545.6	32884.2	30659.2	34089.3	48680	36204.9	33267	33502.1	29015	45716.2	43495	33170	30659.2	35027.8	50884.6	37026.6	33053.7	34067
9.44_227.1997m/z	227.2	10541.5	20097.4	18754.3	17820.3	12306.9	13450.1	18987.7	19343.1	18874.7	17847.8	10683.9	21005.5	19634.3	17975.2	12306.9	13820.4	19847.6	19782.1	18753.7	18148.7
9.44_163.0749m/z	163.075	5495.64	5302.85	4338.16	5216.6	4506.84	7063.43	6936.78	5226	5324.18	5242.57	5569.9	5542.45	4541.71	5261.93	4506.84	7257.91	7250.93	5344.6	5290.04	5330.96
9.44_360.1796m/z	360.18	6428.27	8606.35	6708.42	7436.76	6719.85	7038.36	10208.6	8153.55	6205.11	6712.5	6515.12	8995.21	7023.19	7501.39	6719.85	7232.15	10671	8338.59	6165.33	6825.68
9.44_297.0817m/z	297.082	0	0	0	15385.5	0	502.653	0	13768.7	0	23469	0	0	0	15519.2	0	516.493	0	14081.2	0	23864.7
9.44_554.4248m/z	554.425	21543.7	21205.6	29951.8	12342.3	16068.8	22213	29579.1	21579.3	14314.8	19174.8	21834.8	22163.7	31357.2	12449.6	16068.8	22824.6	30918.7	22069	14223.1	19498.1
9.47_305.2676m/z	305.268	1.5778e+07	1.50903e+07	1.4763e+07	1.57587e+07	1.59533e+07	1.55057e+07	1.49565e+07	1.56456e+07	1.63719e+07	1.60771e+07	1.59911e+07	1.57721e+07	1.54557e+07	1.58957e+07	1.59533e+07	1.59326e+07	1.56339e+07	1.60006e+07	1.62669e+07	1.63482e+07
9.44_401.2747m/z	401.275	1769.77	6484.19	6105.46	7400.59	2190.48	5999.69	8805.92	4502.05	5792.23	2627.98	1793.68	6777.17	6391.94	7464.9	2190.48	6164.87	9204.72	4604.22	5755.09	2672.29
9.44_488.3240m/z	488.324	920560	1.03668e+06	1.00505e+06	883656	911950	966499	1.08604e+06	980054	954330	897489	932997	1.08352e+06	1.05221e+06	891336	911950	993110	1.13522e+06	1.0023e+06	948211	912621
9.44_516.3552m/z	516.355	97478.2	148031	131858	116347	84468.5	113198	181642	129972	133485	96378.5	98795.2	154719	138045	117359	84468.5	116314	189868	132922	132629	98003.5
9.44_470.3319m/z	470.332	37543.5	64760.7	52738.7	34297.3	39449.6	29766.3	53046.3	46365.2	79230.9	72382.7	38050.8	67686.7	55213.3	34595.3	39449.6	30585.9	55448.6	47417.4	78722.9	73603.1
9.44_354.2027m/z	354.203	23859.7	27056.3	22311.1	26194.2	14290	16259.5	27653.1	19743.8	27085.9	29342.1	24182	28278.8	23358	26421.8	14290	16707.2	28905.4	20191.9	26912.3	29836.8
9.44_371.0998m/z	371.1	0	0	1917.89	17194.8	3203.35	0	2300.32	24792.7	1597.16	36970	0	0	2007.88	17344.3	3203.35	0	2404.5	25355.4	1586.92	37593.3
9.44_351.2920m/z	351.292	0	7549.6	10988.8	7329.92	4728.74	4791.35	4598.16	13752	7237.61	9541.33	0	7890.71	11504.4	7393.62	4728.74	4923.27	4806.4	14064.1	7191.2	9702.2
9.44_465.1269m/z	465.127	0	0	1014.43	20738.9	0	0	0	18426.3	0	27129.3	0	0	1062.03	20919.2	0	0	0	18844.4	0	27586.7
9.44_328.3835m/z	328.384	30859.4	25690.4	30794.7	32023	21258.6	25168.3	25596.8	32250	32463.2	32300	31276.3	26851.2	32239.6	32301.3	21258.6	25861.2	26756	32981.9	32255.1	32844.6
9.44_352.3306m/z	352.331	4574.78	10208.1	5889.14	8788.67	4587.7	6090.03	10026.8	11127.2	3167.07	6918.79	4636.59	10669.4	6165.47	8865.05	4587.7	6257.71	10480.9	11379.7	3146.76	7035.45
9.44_543.2915m/z	543.292	57393	37485.6	34473.3	49140.4	55668.1	37571.7	29128.4	36343.5	39605.7	51221.1	58168.4	39179.3	36090.9	49567.4	55668.1	38606.2	30447.6	37168.3	39351.8	52084.7
9.47_324.3003m/z	324.3	298461	288035	274786	294172	306534	282085	275744	283262	293304	309312	302493	301050	287679	296728	306534	289852	288231	289691	291424	314527
9.47_307.2733m/z	307.273	174117	171527	151759	158453	183913	189272	172341	174005	166578	187472	176470	179278	158880	159830	183913	194484	180145	177954	165510	190633
9.48_247.2260m/z	247.226	1.29915e+06	1.29245e+06	1.21772e+06	1.3055e+06	1.29694e+06	1.26918e+06	1.2798e+06	1.33743e+06	1.36326e+06	1.41933e+06	1.3167e+06	1.35085e+06	1.27485e+06	1.31685e+06	1.29694e+06	1.30413e+06	1.33775e+06	1.36778e+06	1.35452e+06	1.44326e+06
9.48_264.2529m/z	264.253	907353	920501	844463	906851	887608	886025	869457	921577	937777	974234	919613	962092	884087	914733	887608	910420	908833	942491	931765	990659
9.48_278.2680m/z	278.268	108687	99012.1	93782.5	100952	96087.4	99830.2	105960	102754	94354.8	114919	110156	103486	98183	101829	96087.4	102579	110759	105086	93749.9	116856
9.48_286.2365m/z	286.236	46322.6	40775.3	44585.1	50550.6	47034	43804.6	47367.2	46874.7	47825.1	47188.8	46948.5	42617.6	46677.1	50990	47034	45010.7	49512.3	47938.4	47518.5	47984.4
9.48_397.3344m/z	397.334	87552.8	92047.3	83620.5	93066.4	95476.3	83234.5	90748.3	86070.4	84532.1	97723.6	88735.7	96206.3	87544.1	93875.2	95476.3	85526.2	94858	88023.7	83990.1	99371.3
9.48_320.3150m/z	320.315	66318.8	73480.1	61007.4	48885.7	59785.5	79541.1	69619.1	45715.4	43641.9	64050.1	67214.8	76800.2	63869.9	49310.5	59785.5	81731.1	72772	46752.9	43362.1	65130
9.48_630.4772m/z	630.477	193985	148965	162328	183076	175583	169444	199873	158415	171368	158097	196606	155696	169945	184668	175583	174110	208924	162010	170270	160763
9.48_346.2578m/z	346.258	56785.9	70497.4	70583.1	57913.7	61993.3	60269.8	72285.2	57085.9	69007.5	51705.7	57553.2	73682.7	73895	58417	61993.3	61929.2	75558.7	58381.4	68565	52577.5
9.48_586.4530m/z	586.453	202585	163562	182369	162241	151113	202540	187343	165534	172204	135893	205322	170952	190926	163651	151113	208116	195827	169291	171100	138184
9.48_528.4092m/z	528.409	146422	150913	154639	132457	133175	155801	154530	125155	118074	125453	148400	157731	161895	133608	133175	160091	161528	127995	117317	127568
9.48_480.1561m/z	480.156	10779.6	33081.1	37168.4	502398	56634.3	38267.9	25057.7	478700	37617.2	877607	10925.2	34575.8	38912.4	506764	56634.3	39321.5	26192.5	489563	37376	892404
9.48_408.3671m/z	408.367	64170.4	72735.9	51062.4	47741.6	61644.1	66509.8	69186.8	50751.1	48849.5	59296.4	65037.4	76022.3	53458.3	48156.5	61644.1	68341	72320.1	51902.8	48536.3	60296.2
9.48_493.2793m/z	493.279	40414.7	61182	32362.1	8307.71	32026.6	53078	60034.7	29670.3	20745.5	28447	40960.7	63946.4	33880.6	8379.91	32026.6	54539.4	62753.5	30343.6	20612.5	28926.6
9.48_371.0999m/z	371.1	0	982.524	838.729	5978.05	2248.15	0	0	12359.1	1817.83	20490.5	0	1026.92	878.084	6030	2248.15	0	0	12639.6	1806.17	20836
9.48_383.2449m/z	383.245	22145.7	17741	9570.86	10041	15903.7	18031.2	18575.8	9483.44	10883	10687.3	22444.9	18542.6	10019.9	10128.3	15903.7	18527.7	19417.1	9698.65	10813.2	10867.5
9.49_269.2084m/z	269.208	276230	231657	232118	291770	291600	256534	227859	265320	282969	297223	279962	242124	243009	294305	291600	263597	238178	271341	281155	302234
9.49_350.2889m/z	350.289	277571	283089	316675	344989	282825	256704	278152	303784	353097	310354	281322	295880	331534	347988	282825	263772	290749	310678	350833	315587
9.48_517.3585m/z	517.358	0	0	0	0	0	0	0	0	0	0	0	0	0	0	0	0	0	0	0	0
9.48_269.8605m/z	269.86	35563.3	34229.5	29612.3	22228.4	39688.2	39167.2	29090.7	36875.2	38885.4	29307.1	36043.8	35776.1	31001.8	22421.6	39688.2	40245.6	30408.1	37712	38636.1	29801.2
9.48_445.1188m/z	445.119	0	0	0	14296.1	0	0	0	10603.8	0	36305.6	0	0	0	14420.3	0	0	0	10844.5	0	36917.7
9.48_460.2676m/z	460.268	10361.4	19665.1	16360.2	5090.29	8990.77	6470.85	37626.6	21355.5	12179.1	25376.5	10501.3	20553.7	17127.8	5134.53	8990.77	6649.01	39330.6	21840.2	12101.1	25804.4
9.47_372.2402m/z	372.24	192809	194008	189195	182294	189805	180955	179673	172505	181649	187788	195414	202774	198073	183879	189805	185937	187810	176420	180484	190954
9.47_424.3257m/z	424.326	325862	301180	305632	311571	324185	321300	298351	324017	329548	313921	330265	314788	319972	314278	324185	330146	311863	331370	327435	319214
9.47_343.2236m/z	343.224	193008	182733	196456	172263	187699	178128	161169	169540	179603	190894	195616	190989	205674	173760	187699	183033	168467	173387	178451	194113
9.47_352.3309m/z	352.331	8225.42	3700.8	2546.86	3922.11	3796.25	8373.78	6931.67	1636.61	15342	7068	8336.55	3868.01	2666.37	3956.19	3796.25	8604.34	7245.58	1673.75	15243.6	7187.17
9.48_151.0961m/z	151.096	84960.7	82893.8	80627.6	80992.9	90088.9	84595.5	80735.4	86193.3	89438.8	90489.6	86108.6	86639.2	84410.8	81696.8	90088.9	86924.7	84391.7	88149.4	88865.4	92015.3
9.48_292.2837m/z	292.284	133505	143036	136149	133286	133533	137035	131116	118619	133940	147095	135309	149499	142537	134444	133533	140808	137054	121311	133081	149575
9.48_275.2567m/z	275.257	71711.8	66542.2	69589.6	64050.3	71672.8	70218.8	81967	66879.2	67898.5	66155.3	72680.7	69548.8	72854.9	64606.9	71672.8	72152.2	85679	68396.9	67463.1	67270.8
9.48_355.2139m/z	355.214	68674.4	59958.3	58549.9	62834.5	68118.3	64733	66770.9	59245.7	60012.6	69342	69602.3	62667.4	61297.1	63380.6	68118.3	66515.3	69794.8	60590.2	59627.9	70511.1
9.47_652.5497m/z	652.55	28336.5	26410	24438.2	9883.3	25341.9	45539.1	18343.2	9580.54	4530.71	17806.4	28719.3	27603.3	25584.8	9969.2	25341.9	46792.9	19173.9	9797.96	4501.66	18106.7
9.48_400.2717m/z	400.272	112343	101621	84180.1	75512.7	117778	116570	108298	75865	83586.5	101700	113861	106212	88130	76168.9	117778	119779	113202	77586.7	83050.6	103414
9.48_303.2888m/z	303.289	53747.1	58773.9	42991	38532.2	47127.7	75298.1	55387.2	41238.6	35203.8	39542.3	54473.3	61429.5	45008.2	38867.1	47127.7	77371.3	57895.6	42174.4	34978.1	40209
9.48_432.2371m/z	432.237	40103.1	68055	71726.5	29906.9	36592.2	30462.1	116483	55975.1	80622.5	77732.6	40644.9	71130	75092	30166.8	36592.2	31300.8	121758	57245.4	80105.6	79043.2
9.48_463.1293m/z	463.129	2129.24	7813.55	17082.7	335347	25614.7	24417.6	20142.8	316961	26064	616555	2158.01	8166.6	17884.2	338261	25614.7	25089.9	21055	324154	25896.9	626951
9.48_415.2104m/z	415.21	36538.8	53032.5	50165	23821.8	21325	25089.8	87278.7	43593.9	61115.3	71013.2	37032.5	55428.7	52518.8	24028.8	21325	25780.6	91231.3	44583.2	60723.5	72210.5
9.48_379.3038m/z	379.304	52243.6	50938.4	49636.1	60167.8	57604.4	51496.4	50373.9	49030.8	56152.6	50476.8	52949.5	53240	51965.2	60690.7	57604.4	52914.2	52655.2	50143.5	55792.6	51327.9
9.48_133.0856m/z	133.086	6661.87	12516.5	8343.92	8306.68	9154.37	6529	9778.48	9429.83	8611.94	9873.28	6751.88	13082	8735.44	8378.87	9154.37	6708.76	10221.3	9643.83	8556.73	10039.7
9.48_366.3017m/z	366.302	45026	33234.1	27778.1	23754.5	47084.7	43248.9	32365.2	29238.3	30106.3	31158.1	45634.3	34735.8	29081.5	23960.9	47084.7	44439.7	33831	29901.8	29913.3	31683.5
9.48_654.3299m/z	654.33	0	0	0	0	0	0	0	0	0	0	0	0	0	0	0	0	0	0	0	0
9.48_540.4457m/z	540.446	100811	98554.8	78422.6	75176.2	79232.7	100760	97224	82113.5	74799.7	76171.2	102174	103008	82102.4	75829.5	79232.7	103535	101627	83977	74320.1	77455.5
9.42_705.5803m/z	705.58	0	35851.8	118150	46274.7	21141.2	13257.1	83113.9	59541.5	46176.7	14931.1	0	37471.7	123694	46676.9	21141.2	13622.1	86877.8	60892.7	45880.6	15182.8
9.44_515.4421m/z	515.442	186048	239598	226842	136330	159676	208665	234566	203269	200517	160904	188561	250424	237486	137515	159676	214410	245189	207882	199231	163617
9.44_288.2885m/z	288.289	51043.8	57725.7	52355.9	54107.6	55795.8	55565.4	52773.6	50974.3	53605.9	57170.1	51733.5	60333.9	54812.6	54577.9	55795.8	57095.2	55163.6	52131.1	53262.1	58134
9.42_500.4050m/z	500.405	13798.4	8755.15	3521.26	6280.68	8018.98	5131.84	6753.48	5816.03	7757.35	9786.17	13984.8	9150.73	3686.48	6335.26	8018.98	5273.13	7059.32	5948.02	7707.61	9951.16
9.42_199.8514m/z	199.851	2809.84	3865.86	2871.54	4035.07	2670.89	3443.68	2635.99	3268.5	1853.59	3473.19	2847.81	4040.53	3006.28	4070.13	2670.89	3538.5	2755.36	3342.68	1841.7	3531.75
9.43_270.2422m/z	270.242	156872	225700	248516	163847	181087	187991	252934	194572	183683	167121	158991	235897	260177	165271	181087	193167	264389	198987	182505	169939
9.43_426.3049m/z	426.305	79562	113743	84642.4	69739.2	81822.9	56718.7	118452	90425.5	141288	155686	80637	118882	88614	70345.3	81822.9	58280.3	123816	92477.6	140382	158311
9.43_785.5852m/z	785.585	84765.2	157572	170303	87905.2	109820	96813.3	229856	134952	121268	131746	85910.4	164691	178294	88669.1	109820	99478.9	240265	138015	120491	133967
9.43_282.3147m/z	282.315	14431.1	14347.6	13847.5	13799.3	13356.3	12247.1	12276.3	12710.4	13997	14738.9	14626.1	14995.9	14497.2	13919.2	13356.3	12584.3	12832.3	12998.9	13907.3	14987.4
9.43_616.4615m/z	616.461	71313.9	62237.9	64812.1	65207.9	52077.2	60130.7	53278	63062.5	47914.1	60400.6	72277.4	65050	67853.3	65774.6	52077.2	61786.3	55690.8	64493.6	47606.9	61419
9.43_780.5515m/z	780.551	66860.3	117343	121251	88179.6	121411	65772.7	117125	115709	130042	134407	67763.7	122645	126940	88946	121411	67583.7	122429	118334	129209	136673
9.43_391.2831m/z	391.283	39388.9	36506.7	32345.8	850.567	1746.22	41658.5	37497.4	59984.1	0	51203.6	39921.1	38156.2	33863.5	857.959	1746.22	42805.5	39195.5	61345.3	0	52066.9
9.43_774.5616m/z	774.562	95508.9	105304	113482	42273.3	81730.9	69589.8	110371	93679.9	89822.1	96233.7	96799.3	110062	118806	42640.7	81730.9	71505.8	115369	95805.9	89246.2	97856.2
9.43_382.3154m/z	382.315	31397.5	31451.4	29543	33349.2	30373.6	30444.4	32239.1	28987.1	30122	33699	31821.7	32872.5	30929.3	33639.1	30373.6	31282.6	33699.1	29644.9	29928.9	34267.2
9.43_809.5846m/z	809.585	32303.4	60587.6	50422.2	13599.5	18373.2	31824.9	54950.7	31806.3	24359.2	21363	32739.9	63325.2	52788.1	13717.7	18373.2	32701.2	57439.3	32528.2	24203	21723.2
9.43_226.2156m/z	226.216	8400.9	10236.2	9110.33	9367.04	10170.7	10805.6	11360.2	11127.1	10715.2	8272.3	8514.41	10698.7	9537.8	9448.45	10170.7	11103.1	11874.6	11379.6	10646.5	8411.77
9.43_275.2572m/z	275.257	9456.3	12510.6	11060.5	11358	14064.9	12782.2	15656.7	14744.2	15697.2	17440.4	9584.06	13075.9	11579.5	11456.8	14064.9	13134.2	16365.7	15078.8	15596.5	17734.5
9.43_570.4557m/z	570.456	29043.8	28545.6	26109.7	26432.2	29043.4	31218.9	30343.2	36441.4	36695.5	24467.7	29436.2	29835.3	27334.8	26661.9	29043.4	32078.5	31717.3	37268.4	36460.2	24880.2
9.43_392.3723m/z	392.372	902.827	0	0	21787.2	834.188	0	7179.15	0	891.847	818.948	915.025	0	0	21976.5	834.188	0	7504.27	0	886.129	832.756
9.43_292.2835m/z	292.283	12446.3	8767.95	9712.66	9436.05	8907.53	10647.9	11049.5	11991.5	12057.9	11244.7	12614.5	9164.11	10168.4	9518.06	8907.53	10941.1	11549.9	12263.6	11980.6	11434.3
9.42_761.5764m/z	761.576	21596.8	52762.1	31152	12580.9	22974.5	26900	43973.5	24577.8	14265.4	24224.9	21888.6	55146	32613.7	12690.3	22974.5	27640.6	45964.9	25135.6	14173.9	24633.3
9.42_127.0500m/z	127.05	3513.23	3536.4	2876.3	3096.64	2940.35	2707.28	2214.23	2159.72	2291.33	2881.46	3560.7	3696.19	3011.26	3123.55	2940.35	2781.82	2314.5	2208.74	2276.64	2930.04
9.42_702.2115m/z	702.211	23400.2	15224.8	7275.7	12566.3	19149.2	21861.1	14553.7	19900.4	8955.34	8586.49	23716.4	15912.7	7617.09	12675.5	19149.2	22463	15212.7	20352.1	8897.92	8731.26
9.42_544.3382m/z	544.338	13136.5	12272.4	15184.5	8581.01	6795.94	9985.41	17660.3	11926.8	12095.5	9144.36	13314	12826.9	15897	8655.59	6795.94	10260.3	18460.1	12197.5	12018	9298.53
9.42_798.5615m/z	798.562	53094.9	62327.9	74385.3	63751.5	70003.9	73005.7	74011.8	74892.7	78245.6	68621	53812.3	65144	77875.6	64305.6	70003.9	75015.7	77363.6	76592.3	77743.9	69778
9.42_630.4771m/z	630.477	46002.6	43916	58520.2	50764.3	44424.3	57194.2	50844.7	51589.4	42145.1	52072.8	46624.1	45900.3	61266.1	51205.4	44424.3	58768.9	53147.3	52760.2	41874.9	52950.7
9.42_862.6815m/z	862.681	57627.8	67981.7	74306.1	65074.9	51859.4	62880.7	72326.6	69662.5	96831.2	60495.8	58406.4	71053.4	77792.7	65640.4	51859.4	64612	75602	71243.4	96210.4	61515.8
9.42_701.5570m/z	701.557	23853.5	66520.3	159873	37971.6	17544.5	65894.7	98644.8	80425.9	14489.3	24799.2	24175.8	69525.9	167375	38301.7	17544.5	67708.9	103112	82251.1	14396.4	25217.3
9.33_412.3523m/z	412.352	19420.4	16225.7	14794	15326.4	19241.9	19179.8	14233.3	17134.7	20794	16744.3	19682.8	16958.9	15488.1	15459.6	19241.9	19707.8	14877.9	17523.6	20660.6	17026.6
9.42_756.5513m/z	756.551	26622.8	35517.7	52891	30131.2	35166.8	33668.5	51944.3	43839.7	49359.6	50417.3	26982.5	37122.5	55372.7	30393.1	35166.8	34595.5	54296.7	44834.6	49043.1	51267.4
9.42_214.2520m/z	214.252	16449.7	16828.5	16879.6	14621.6	15702.5	18881	19013.9	17057.2	17721.7	16281.1	16672	17588.9	17671.6	14748.6	15702.5	19400.8	19874.9	17444.3	17608	16555.6
9.42_426.3415m/z	426.342	29900.2	30701.6	28717.1	29047.5	33360.9	25925	24540.7	23511	32609.9	26682.4	30304.1	32088.8	30064.6	29300	33360.9	26638.8	25652.1	24044.6	32400.8	27132.3
9.43_346.2578m/z	346.258	10127.3	12919	12456.5	10922.2	9252.65	13090.9	12858.5	11523.8	9610.85	11706.1	10264.1	13502.7	13041	11017.1	9252.65	13451.3	13440.9	11785.3	9549.23	11903.5
9.42_330.2628m/z	330.263	15091.7	18265.4	17021.1	14296.2	15398.5	18813.8	18356.3	12893.1	20072	18457.5	15295.6	19090.7	17819.7	14420.4	15398.5	19331.8	19187.6	13185.7	19943.3	18768.7
9.42_729.5883m/z	729.588	0	80695.7	136591	71199.1	22663	17251.8	128976	85369.4	39657	11152.6	0	84341.8	143000	71817.9	22663	17726.8	134817	87306.7	39402.7	11340.6
9.42_740.6351m/z	740.635	22385.1	19707.4	24796.2	20541.1	18087.3	16109.9	22655	10077.8	18185.3	20500.9	22687.5	20597.8	25959.7	20719.6	18087.3	16553.4	23681	10306.5	18068.7	20846.6
9.42_614.4832m/z	614.483	33876.8	27151.2	33428	12413.5	22031.3	35322.3	26876.1	19435.8	24506.7	19488.1	34334.5	28378	34996.5	12521.3	22031.3	36294.9	28093.2	19876.9	24349.6	19816.7
9.42_826.5920m/z	826.592	29334.9	26419.9	12690.3	16549.9	12608.9	24134.8	33954.5	13386.2	14809.8	24028.7	29731.2	27613.6	13285.7	16693.8	12608.9	24799.3	35492.2	13690	14714.8	24433.8
9.42_286.3093m/z	286.309	10215.2	8865.71	11107.8	9763.75	8739.16	8734.96	9405.6	8752	11476.7	9579.44	10353.2	9266.29	11629	9848.6	8739.16	8975.46	9831.55	8950.62	11403.1	9740.95
9.42_731.6035m/z	731.604	14303.9	59070.5	61606.8	12997.4	17567.1	32834.1	60874.9	21200.9	16365.4	30357	14497.2	61739.5	64497.5	13110.3	17567.1	33738.1	63631.8	21682	16260.4	30868.8
9.42_343.2945m/z	343.294	13800	13562.1	13571.2	13684.3	12989.2	12018.5	14845.3	11601.6	17415.1	11358.4	13986.5	14174.8	14208	13803.2	12989.2	12349.4	15517.6	11864.9	17303.4	11549.9
9.42_322.2582m/z	322.258	10930.7	12428.6	10154.3	13366.2	11250.1	13493.4	12209.8	12636.5	13483.7	6928.53	11078.4	12990.1	10630.7	13482.3	11250.1	13865	12762.7	12923.3	13397.2	7045.35
9.42_347.3142m/z	347.314	5128.24	3603.12	2662.39	7774.39	4670.38	4784.29	4545.2	4038.92	8046.51	6670.63	5197.53	3765.92	2787.32	7841.96	4670.38	4916.01	4751.04	4130.57	7994.92	6783.1
9.44_408.3670m/z	408.367	117083	137281	150667	139963	117776	118980	159996	141296	154977	129790	118665	143484	157736	141179	117776	122256	167242	144503	153984	131979
9.43_939.8296m/z	939.83	22870.9	43968.4	49563.2	17715.5	17470.4	57671.8	63749.6	31297.4	30356	8500.35	23180	45955.1	51888.8	17869.5	17470.4	59259.7	66636.6	32007.6	30161.4	8643.67
9.43_145.9851m/z	145.985	1972.95	2005.23	1970.3	1829.72	1440.16	2621.62	1688.12	2192.25	1966.47	2022.32	1999.61	2095.83	2062.75	1845.62	1440.16	2693.8	1764.57	2242	1953.86	2056.42
9.43_961.8127m/z	961.813	221455	202915	220986	266630	255732	203464	190195	239503	270933	257752	224447	212084	231356	268947	255732	209066	198808	244938	269196	262098
9.43_708.5098m/z	708.51	124144	94438.5	82636.8	92006.1	89850.8	104259	80401.4	105888	104190	116782	125822	98705.5	86514.3	92805.7	89850.8	107130	84042.5	108291	103522	118751
9.43_663.4515m/z	663.451	116795	127767	115490	89008	70876.9	122875	131452	100237	96679.8	90666.6	118373	133540	120909	89781.6	70876.9	126258	137405	102512	96059.9	92195.2
9.43_526.4819m/z	526.482	48089.8	65080.7	76082.3	37730.3	36437.2	52190.8	81930.1	47717.6	44807.8	40398.5	48739.5	68021.2	79652.3	38058.2	36437.2	53627.8	85640.4	48800.5	44520.6	41079.7
9.43_515.2614m/z	515.261	23167.2	75545.4	76015.9	43222.9	35027.3	42728.5	102116	55209.3	38222.2	32983.7	23480.2	78958.8	79582.7	43598.6	35027.3	43905	106740	56462.3	37977.2	33539.8
9.43_363.3093m/z	363.309	22124.6	19358.2	23313.1	21864	14188.4	21068.7	17703.8	17459.9	22076.2	15446.3	22423.5	20232.9	24407	22054	14188.4	21648.7	18505.5	17856.1	21934.7	15706.7
9.43_319.2834m/z	319.283	28716.9	27048.1	32682.3	30091.7	26274.6	26483.1	27214.9	29815.8	36582.1	30131.3	29104.9	28270.2	34215.9	30353.3	26274.6	27212.3	28447.4	30492.4	36347.6	30639.3
9.43_524.3702m/z	524.37	15672.2	15236	17162.5	11835.2	17361.3	14100.9	17437.5	17706.8	16500.5	21799	15884	15924.4	17967.8	11938.1	17361.3	14489.2	18227.2	18108.7	16394.7	22166.5
9.43_660.4876m/z	660.488	36386.6	24178.8	31889.9	25911.2	24438.5	28965.4	20873.6	24949.2	26148.2	24501.8	36878.2	25271.2	33386.2	26136.3	24438.5	29763	21818.9	25515.3	25980.6	24914.9
9.43_498.4494m/z	498.449	17161.1	28587.9	20479	16772	18604.9	20731.3	32910.3	19926	20519.7	18134.2	17393	29879.6	21439.9	16917.8	18604.9	21302.1	34400.7	20378.2	20388.1	18439.9
9.43_554.5131m/z	554.513	12920.9	12409.9	17208.4	8332.49	12159.4	10298.1	18530.6	11946	12472	15560.1	13095.4	12970.6	18015.8	8404.9	12159.4	10581.7	19369.8	12217.1	12392.1	15822.4
9.43_531.2354m/z	531.235	11700.7	35859.5	39563.1	27633.6	19806.1	23297.6	47998.2	28334.8	23819.4	20720.8	11858.7	37479.8	41419.4	27873.7	19806.1	23939.1	50171.9	28977.9	23666.7	21070.2
9.43_343.1529m/z	343.153	9625.39	8845.93	8479.87	9203.38	8652.81	10645.1	10424.1	9347.7	9033.92	8687.63	9755.44	9245.62	8877.76	9283.37	8652.81	10938.2	10896.2	9559.84	8976	8834.11
9.43_561.4132m/z	561.413	7013.88	25670.8	19163.3	16033.5	13583.1	10280.9	29645.1	18866.4	17684.1	15361.4	7108.65	26830.7	20062.5	16172.8	13583.1	10564	30987.6	19294.5	17570.7	15620.4
9.43_502.2401m/z	502.24	9672.03	15355.1	12618	12128.8	12560.5	13947.5	15082	15782.6	14629.9	13774.8	9802.71	16048.9	13210	12234.2	12560.5	14331.5	15765.1	16140.7	14536.1	14007
9.44_538.3363m/z	538.336	675847	636093	607990	593508	629652	636754	664969	671139	627322	647441	684979	664834	636518	598667	629652	654286	695084	686369	623299	658357
9.44_335.2779m/z	335.278	185454	177689	179628	183057	175861	180743	175058	182401	203278	194359	187959	185718	188056	184648	175861	185719	182986	186540	201974	197636
9.43_584.4716m/z	584.472	186277	138008	156592	165771	143038	143564	141075	141904	152290	155200	188794	144243	163940	167211	143038	147516	147464	145124	151314	157817
9.43_600.4808m/z	600.481	105114	113669	120464	78934.2	80684.7	125782	114139	101284	99204.1	97654.5	106534	118805	126117	79620.2	80684.7	129245	119308	103583	98568	99301
9.43_559.4370m/z	559.437	64816.1	109677	108872	47712.4	58790	70499.7	128628	56226.5	48961.3	48424.9	65691.8	114632	113981	48127	58790	72440.8	134453	57502.5	48647.4	49241.3
9.43_424.3620m/z	424.362	82800.1	76717.8	89063.1	72672.1	80321.3	80927.5	65756.2	83854.2	91806.2	84593.3	83918.8	80184.2	93242.1	73303.6	80321.3	83155.7	68734.2	85757.2	91217.5	86019.5
9.43_473.4285m/z	473.429	14574.4	14163.7	17238.7	9201.49	6206.1	14572.8	19247.8	13104.4	13309.5	13061.1	14771.3	14803.6	18047.6	9281.46	6206.1	14974	20119.5	13401.8	13224.2	13281.3
9.43_201.3172m/z	201.317	2022.07	4087.07	0	1227.38	2943.03	2764.96	1162.89	381.62	2520.96	0	2049.39	4271.74	0	1238.05	2943.03	2841.09	1215.56	390.28	2504.79	0
9.43_84.0574m/z	84.0574	397.957	434.112	760.444	348.216	315.676	378.326	313.191	280.566	128.734	255.295	403.334	453.727	796.126	351.242	315.676	388.743	327.375	286.933	127.908	259.599
9.43_363.2729m/z	363.273	15631.3	11715.8	14003.7	12584.2	13003.1	9574.22	14978	12553.5	10453.1	13922	15842.5	12245.2	14660.8	12693.6	13003.1	9837.83	15656.3	12838.4	10386.1	14156.7
9.43_469.3919m/z	469.392	0	3628.01	2447.45	5745.7	3273.64	4324.27	3834.57	1125.21	2741.69	3761.59	0	3791.93	2562.29	5795.63	3273.64	4443.33	4008.23	1150.74	2724.11	3825.01
9.43_346.3095m/z	346.309	3418.77	2955.44	2194.3	1946.45	3368.09	3359.59	2903.06	2699.37	4143.24	2814.1	3464.96	3088.97	2297.26	1963.37	3368.09	3452.09	3034.53	2760.63	4116.68	2861.54
9.43_394.3151m/z	394.315	403665	392415	392972	381829	405697	378944	373721	381592	435494	396153	409119	410145	411411	385148	405697	389378	390646	390252	432701	402832
9.43_320.3149m/z	320.315	154811	172690	164330	147896	147544	183673	165162	153153	163567	142932	156903	180493	172041	149182	147544	188730	172642	156629	162518	145342
9.43_517.4834m/z	517.483	20873.4	23081.8	26912.9	16968.6	20201.3	21638.8	25139.9	20478.8	24765.1	18938.9	21155.5	24124.7	28175.7	17116.1	20201.3	22234.6	26278.4	20943.6	24606.3	19258.2
9.43_380.3358m/z	380.336	141498	136281	147697	144259	134059	138825	129872	143899	148980	143052	143410	142438	154627	145513	134059	142647	135754	147164	148025	145464
9.43_543.4720m/z	543.472	142662	155053	152635	115197	127564	129226	133775	119432	140979	128749	144590	162059	159797	116198	127564	132784	139834	122143	140075	130920
9.43_284.3300m/z	284.33	42323.1	36354.8	39575	37506.1	39414.6	38748.7	31579.6	36618.2	44056.3	42119.7	42894.9	37997.4	41432	37832	39414.6	39815.5	33009.7	37449.2	43773.9	42829.8
9.43_680.4785m/z	680.478	179764	230839	250981	161461	149098	194829	249519	202159	183444	145617	182193	241269	262758	162864	149098	200194	260819	206747	182268	148072
9.43_436.3984m/z	436.398	57660.5	95890.5	83688.7	72022.2	46691.3	65884.7	168923	72077.8	76686.8	67201.1	58439.6	100223	87615.6	72648.2	46691.3	67698.7	176573	73713.5	76195.1	68334.1
9.43_573.4528m/z	573.453	77433.3	132209	129638	83158.7	72933.3	90470.1	136431	101118	79324.4	81961	78479.5	138182	135721	83881.4	72933.3	92961	142609	103413	78815.8	83342.9
9.43_146.9799m/z	146.98	30589.5	31253.8	31446.9	33063	34129.6	33902.4	32157.7	31602.2	35286.4	32699.5	31002.8	32665.9	32922.5	33350.3	34129.6	34835.8	33614	32319.4	35060.2	33250.8
9.43_298.2368m/z	298.237	40500	49977.9	49560.1	40328.7	33975.8	43951.9	51379.6	45643.8	39178.8	38068.2	41047.2	52236.1	51885.6	40679.2	33975.8	45162.1	53706.4	46679.7	38927.6	38710.1
9.43_310.2003m/z	310.2	18782.4	15531.6	17784.5	21187.3	18587.7	16549.6	19763.7	17264.7	15955.8	18944.7	19036.2	16233.3	18618.9	21371.4	18587.7	17005.3	20658.8	17656.5	15853.5	19264.1
9.43_496.3386m/z	496.339	131858	137581	131778	130377	136849	139034	152730	128448	158036	155979	133640	143797	137961	131510	136849	142862	159646	131363	157023	158609
9.33_486.8465m/z	486.847	37514.4	31743.4	28783.1	33090.3	33991.4	32764.2	29773.2	37560.1	29726.7	36845.9	38021.2	33177.7	30133.7	33377.9	33991.4	33666.3	31121.5	38412.5	29536.1	37467.2
9.33_200.5257m/z	200.526	5896.38	5504.11	6432.79	5885.26	5207.17	7179.78	7112.31	8955.39	5087.34	7215.3	5976.05	5752.8	6734.63	5936.41	5207.17	7377.46	7434.41	9158.62	5054.72	7336.96
9.33_321.2625m/z	321.263	20172.4	17114.3	18677.1	18165	19951.1	18064.3	20516.1	17810.5	19993.2	19438.9	20444.9	17887.5	19553.5	18322.8	19951.1	18561.7	21445.2	18214.7	19865	19766.6
8.95_228.1951m/z	228.195	34451.9	28115.3	28329.9	30791	32423.1	25588.8	29314.8	30753.4	29293.2	27618.1	34917.4	29385.6	29659.1	31058.6	32423.1	26293.4	30642.4	31451.3	29105.4	28083.7
8.95_335.2779m/z	335.278	10076.2	7716.14	8136.26	10005.7	9978.15	9825.49	7059.08	9851.26	10452.7	11056.9	10212.3	8064.78	8518.03	10092.7	9978.15	10096	7378.77	10074.8	10385.7	11243.3
8.95_287.1281m/z	287.128	13837.6	10674.2	24304.3	65099.3	27162.8	0	8871.02	17181	13152.5	10958.7	14024.5	11156.5	25444.7	65665.1	27162.8	0	9272.77	17570.9	13068.2	11143.5
8.96_496.4196m/z	496.42	333540	240149	212038	250310	301380	298830	226742	228490	266720	291913	338046	251000	221987	252485	301380	307058	237010	233675	265010	296835
8.96_139.0175m/z	139.017	11732.3	10513.6	11070.5	12213.6	10634.3	11255.1	11091.7	11668.7	10893.1	12247.4	11890.8	10988.6	11589.9	12319.8	10634.3	11565	11594	11933.5	10823.3	12453.9
8.96_316.2473m/z	316.247	192810	201915	199385	201970	204317	184229	205092	196639	200518	201297	195415	211039	208741	203725	204317	189302	214380	201102	199233	204691
8.96_576.3761m/z	576.376	463181	313851	192641	174317	285218	362374	253615	189625	189021	228085	469439	328031	201680	175832	285218	372351	265101	193929	187809	231930
8.97_314.3044m/z	314.304	165686	165656	159179	167251	168665	163822	155268	166754	176511	164915	167925	173141	166648	168705	168665	168333	162299	170538	175379	167696
8.94_409.3149m/z	409.315	28751	25459.5	30185.4	29338.1	37475	22176.4	25678	20365.2	20390.8	24534.6	29139.5	26609.8	31601.7	29593.1	37475	22787	26840.8	20827.4	20260.1	24948.3
8.97_338.2290m/z	338.229	33175.7	34540.1	37677	39185.7	31372.2	30963.2	36025.8	36172.5	33011.8	37989.3	33624	36100.7	39444.9	39526.2	31372.2	31815.7	37657.3	36993.4	32800.2	38629.8
8.99_286.3095m/z	286.309	378392	378007	396784	402496	399558	377992	358233	387072	412565	390633	383504	395086	415402	405994	399558	388399	374456	395856	409919	397220
9.00_323.9306m/z	323.931	22768.6	22519	21748.1	20030.9	25233.3	21063.5	22830.2	24982.8	25842.1	22034.5	23076.2	23536.5	22768.6	20205	25233.3	21643.4	23864.1	25549.7	25676.4	22406
9.00_338.2891m/z	338.289	99657.5	104547	104124	106497	110653	100194	100758	104498	109382	108384	101004	109270	109010	107422	110653	102953	105322	106870	108681	110211
9.01_498.3624m/z	498.362	44767.9	52177.9	91863.5	77922.8	105623	68814.5	82379.2	72816.7	70477	75081.1	45372.8	54535.5	96174	78600	105623	70709.2	86109.9	74469.2	70025.1	76347
9.01_279.0924m/z	279.092	50275.3	49662.8	50454.5	51962.8	51695.9	53363.3	48389.1	51186.2	56927.2	49801.5	50954.6	51906.8	52821.9	52414.4	51695.9	54832.6	50580.5	52347.8	56562.2	50641.1
9.01_199.9472m/z	199.947	66092.4	84495.8	79037.7	72664.1	57298.7	106001	69002.8	90015.9	78001.9	102579	66985.4	88313.6	82746.3	73295.6	57298.7	108920	72127.8	92058.7	77501.8	104308
9.01_294.2056m/z	294.206	60626.8	55694.6	60598	57768	56712.2	58461.4	54950.3	61736.9	58836.5	53937.2	61446	58211.1	63441.4	58270	56712.2	60071	57438.8	63138	58459.3	54846.6
9.01_322.2365m/z	322.237	27487.6	27433.7	29643.8	31640.3	27928.5	30920	25716.5	27292.5	29205.1	26304	27859	28673.3	31034.7	31915.2	27928.5	31771.3	26881.1	27911.8	29017.8	26747.5
8.98_431.3103m/z	431.31	283343	291799	288942	287349	293664	261308	285216	288886	282117	270901	287171	304983	302500	289846	293664	268503	298133	295442	280308	275468
9.01_200.2290m/z	200.229	3452	7170.97	4287.07	6880.45	5072.77	3407.45	3436.75	7277.64	8692.11	4636.19	3498.64	7494.98	4488.22	6940.25	5072.77	3501.27	3592.39	7442.8	8636.37	4714.36
8.94_158.1536m/z	158.154	120152	114616	114625	119090	124053	109507	114642	121234	122409	120107	121775	119795	120004	120125	124053	112522	119834	123986	121624	122132
8.94_454.3362m/z	454.336	24223.9	30367.4	52227	44745	78638	29632.9	43427.6	36723.8	36496.4	37536.1	24551.2	31739.5	54677.6	45133.9	78638	30448.8	45394.3	37557.2	36262.4	38168.9
8.86_208.0382m/z	208.038	12890.1	14224.7	13388.9	13848.7	14976.1	13807	13344.9	14177	14034.9	13896.7	13064.3	14867.4	14017.1	13969	14976.1	14187.1	13949.3	14498.7	13944.9	14131
8.86_186.2212m/z	186.221	290530	280683	287232	292509	303336	269752	268467	278057	295234	290135	294455	293365	300709	295051	303336	277179	280625	284367	293341	295026
8.86_316.3200m/z	316.32	32286.6	24596.9	30757.2	25275.9	59317.8	22658.5	18062	13128.1	24853.5	17205	32722.8	25708.3	32200.4	25495.5	59317.8	23282.4	18880	13426	24694.2	17495
8.86_308.2783m/z	308.278	17347.1	19058.2	22302.9	20008.2	17202.6	17652.8	17635.5	18560.5	21539.4	9410.38	17581.4	19919.3	23349.4	20182	17202.6	18138.9	18434.2	18981.7	21401.3	9569.04
8.87_200.2292m/z	200.229	54540.3	64131.4	54371.3	42919.6	45423.2	60799.1	50941.9	49323.3	66488.2	57486.6	55277.2	67029	56922.5	43292.6	45423.2	62473	53248.9	50442.7	66061.9	58455.9
8.88_318.2779m/z	318.278	8392.48	11436.2	12494.5	8449.57	11936.4	11625.7	8663.74	9644.17	10601.2	9062.67	8505.87	11952.9	13080.7	8523	11936.4	11945.8	9056.09	9863.03	10533.2	9215.47
8.88_287.1280m/z	287.128	14802.1	915.399	45653.5	24828.1	0	0	595.062	21932.2	51813.2	10217.4	15002.1	956.76	47795.7	25043.9	0	0	622.011	22429.9	51481	10389.6
8.89_442.3364m/z	442.336	47167.2	38334.1	95266.1	71817.4	51986.1	75397.9	33102.7	49317.8	42205.4	41191.2	47804.4	40066.1	99736.2	72441.5	51986.1	77473.9	34601.8	50437	41934.8	41885.7
8.94_426.3412m/z	426.341	2.79425e+06	2.82121e+06	2.79445e+06	2.86704e+06	2.98874e+06	2.77818e+06	2.80521e+06	2.78964e+06	2.92914e+06	2.79618e+06	2.832e+06	2.94868e+06	2.92557e+06	2.89195e+06	2.98874e+06	2.85467e+06	2.93225e+06	2.85295e+06	2.91036e+06	2.84332e+06
8.90_214.2521m/z	214.252	1.85812e+06	1.79716e+06	1.78584e+06	1.85556e+06	1.87526e+06	1.75091e+06	1.81225e+06	1.8213e+06	1.91805e+06	1.84328e+06	1.88322e+06	1.87836e+06	1.86963e+06	1.87168e+06	1.87526e+06	1.79912e+06	1.89432e+06	1.86264e+06	1.90575e+06	1.87436e+06
8.91_504.3189m/z	504.319	778602	696566	661495	674640	980791	686340	607459	676240	755869	757524	789121	728040	692534	680503	980791	705237	634969	691586	751022	770296
8.91_468.3883m/z	468.388	1.08895e+06	876915	737148	756749	938773	969053	785691	702301	816719	883849	1.10366e+06	916537	771737	763326	938773	995734	821272	718239	811482	898751
8.91_424.3621m/z	424.362	383820	316407	298160	305835	382685	333288	276325	309400	325636	350746	389006	330703	312150	308493	382685	342464	288839	316421	323548	356660
8.91_208.0383m/z	208.038	19618	19768.4	18345.8	19860.4	19923.2	19248.5	19168.9	19950.2	21492.7	22628.8	19883	20661.6	19206.6	20033	19923.2	19778.5	20037	20402.9	21354.9	23010.3
8.92_389.1108m/z	389.111	6092.23	78223.8	2903.16	133175	105704	9476.33	95452.1	12711.5	19791.3	21631.1	6174.55	81758.2	3039.38	134332	105704	9737.24	99774.8	13000	19664.4	21995.8
8.92_428.3471m/z	428.347	59248.3	65889.3	68807.6	64169.7	73447.1	62456.8	65460.8	55011.7	67501.9	62311.7	60048.8	68866.4	72036.2	64727.4	73447.1	64176.5	68425.3	56260.2	67069.1	63362.3
8.93_199.8519m/z	199.852	49603.4	45063.1	37876.3	49863.6	53593.2	50294.2	47097.3	46143.7	50989.4	50510.8	50273.6	47099.2	39653.5	50297	53593.2	51678.9	49230.2	47190.9	50662.5	51362.4
8.94_202.2155m/z	202.215	70669	71366	70044.8	73564.6	72887.1	68008.8	66875	68492.4	74373.1	74637.7	71623.8	74590.5	73331.5	74204	72887.1	69881.3	69903.5	70046.8	73896.2	75896.1
8.90_200.6252m/z	200.625	16888.1	11724.2	8549.37	17627.8	10188.3	23503.3	14796.3	12826.5	18675.2	8881.71	17116.3	12253.9	8950.52	17781	10188.3	24150.4	15466.4	13117.6	18555.4	9031.46
8.85_365.2887m/z	365.289	71276	52995.9	71961	72132.1	108160	56533.5	50894.5	42647.2	58653.7	46225.8	72239	55390.5	75337.5	72759	108160	58090.1	53199.3	43615	58277.7	47005.2
9.02_478.3220m/z	478.322	23574.9	22864	19645.8	33715.3	22436.7	30289.3	22197.2	18573.8	22787.4	18742.8	23893.5	23897	20567.6	34008.4	22436.7	31123.3	23202.4	18995.3	22641.3	19058.8
9.02_470.3676m/z	470.368	2.61798e+06	2.5684e+06	2.6002e+06	2.80703e+06	2.71902e+06	2.73103e+06	2.50406e+06	2.67775e+06	2.75762e+06	2.61496e+06	2.65335e+06	2.68445e+06	2.7222e+06	2.83142e+06	2.71902e+06	2.80622e+06	2.61746e+06	2.73852e+06	2.73994e+06	2.65905e+06
9.07_146.9798m/z	146.98	125384	123557	123443	128819	126974	121003	125995	128066	126462	131416	127078	129139	129235	129938	126974	124335	131701	130973	125651	133632
9.07_202.2156m/z	202.216	61859.9	61892.8	57825.1	67670.2	63076.3	58679.5	60401.5	57955	62168.2	58981.2	62695.6	64689.4	60538.4	68258.3	63076.3	60295.2	63136.9	59270.3	61769.6	59975.7
9.07_335.2779m/z	335.278	53932.9	56867	53066.8	53609.4	51570.1	49504.6	54675.8	57276.9	52161.9	51954.2	54661.6	59436.4	55556.7	54075.3	51570.1	50867.6	57152	58576.7	51827.4	52830.2
9.07_296.9697m/z	296.97	18749.8	16936.3	16321.7	19375.2	16544.8	17035.7	17113.3	16245.3	13348.2	15114.4	19003.1	17701.5	17087.6	19543.6	16544.8	17504.7	17888.3	16614	13262.6	15369.2
9.07_709.6463m/z	709.646	28165	32820.4	31838.7	34781	31167.3	43028.1	25585.8	29152.5	25347.8	35834.5	28545.6	34303.4	33332.6	35083.3	31167.3	44212.8	26744.5	29814.1	25185.2	36438.7
9.07_139.0175m/z	139.017	10836	9982.34	10024.7	10015.4	10021.2	10635.4	10284.8	11038.8	8462.63	10286.2	10982.4	10433.4	10495.1	10102.4	10021.2	10928.3	10750.6	11289.3	8408.37	10459.7
9.08_452.3931m/z	452.393	262249	279064	248203	228793	217848	241996	242597	230058	228773	210689	265793	291673	259850	230781	217848	248658	253584	235279	227306	214241
9.08_116.1432m/z	116.143	4963.44	5031.1	4815.72	5623.56	5199.86	5117.27	4650.18	4055.17	4546.13	3731.52	5030.5	5258.42	5041.68	5672.43	5199.86	5258.16	4860.77	4147.2	4516.98	3794.43
9.07_145.3150m/z	145.315	770.456	307.326	406.792	304.372	386.629	374.827	772.869	0	930.034	0	780.865	321.212	425.88	307.017	386.629	385.147	807.87	0	924.071	0
9.08_267.1709m/z	267.171	84847.2	84791.5	89619.8	92038	77617.4	86466.3	86058.7	89225	88574.9	85289.4	85993.6	88622.7	93825	92837.9	77617.4	88847	89956.1	91249.8	88007	86727.4
9.08_336.3098m/z	336.31	62729.7	59153.8	53942.5	53873	59668	60890.5	53209.1	55745.2	59845.8	56710.2	63577.3	61826.6	56473.6	54341.2	59668	62567	55618.8	57010.3	59462.1	57666.4
9.08_466.4007m/z	466.401	25002.3	26765.3	20338.9	26006.5	21957.6	33997.2	28485	29294.6	30078.8	28946.5	25340.1	27974.6	21293.2	26232.5	21957.6	34933.3	29775.1	29959.4	29886	29434.5
9.08_279.2713m/z	279.271	3280.59	3285.64	2837.51	3099.39	1034.83	2526.59	3909.71	1584.18	2950.99	2189.25	3324.92	3434.1	2970.66	3126.33	1034.83	2596.16	4086.77	1620.13	2932.07	2226.16
9.09_228.2587m/z	228.259	0	0	0	0	0	0	0	0	0	0	0	0	0	0	0	0	0	0	0	0
9.09_784.5787m/z	784.579	13612.8	24215.1	29481.1	32090.4	15270.6	11863.7	32851.9	29331.1	41487	27542.2	13796.7	25309.2	30864.4	32369.3	15270.6	12190.3	34339.6	29996.8	41221	28006.6
9.09_514.3938m/z	514.394	2.19739e+06	2.09212e+06	2.12753e+06	2.28235e+06	2.24889e+06	2.23273e+06	2.16354e+06	2.30236e+06	2.37288e+06	2.15926e+06	2.22708e+06	2.18665e+06	2.22736e+06	2.30219e+06	2.24889e+06	2.29421e+06	2.26152e+06	2.35461e+06	2.35767e+06	2.19567e+06
9.09_512.4146m/z	512.415	1.21186e+06	1.18283e+06	1.13858e+06	1.19704e+06	1.23863e+06	1.21677e+06	1.11389e+06	1.14745e+06	1.17992e+06	1.17018e+06	1.22823e+06	1.23627e+06	1.192e+06	1.20744e+06	1.23863e+06	1.25027e+06	1.16434e+06	1.17349e+06	1.17235e+06	1.18991e+06
9.09_546.3991m/z	546.399	110302	103713	118094	125234	112843	107991	136769	122768	123824	115129	111792	108399	123635	126323	112843	110964	142962	125554	123030	117071
9.08_208.0384m/z	208.038	79546.6	77704.9	76131	81759.4	79062.3	80048.2	79099.4	80662.1	80309	73772.8	80621.4	81215.9	79703.2	82469.9	79062.3	82252.1	82681.5	82492.7	79794.1	75016.7
9.02_331.2470m/z	331.247	17280	16259.4	15130.5	15157.6	16951.7	18382.2	16331.1	18143.4	16015	16395.4	17513.5	16994.1	15840.5	15289.4	16951.7	18888.4	17070.6	18555.1	15912.3	16671.8
9.07_496.3386m/z	496.339	15416.2	15595.6	15589.8	19108.2	18444.7	17975.5	18237.3	18918	18080	18487.4	15624.5	16300.3	16321.3	19274.2	18444.7	18470.4	19063.2	19347.3	17964.1	18799.1
9.07_380.3359m/z	380.336	81295.5	73930.7	76514.1	78074.4	83037.3	83006	69377.4	73216.6	80635.7	76135.7	82393.9	77271.1	80104.3	78752.9	83037.3	85291.4	72519.3	74878.2	80118.7	77419.4
9.02_298.3460m/z	298.346	143918	130386	139835	135970	146093	130382	130018	140459	148973	130525	145863	136277	146397	137151	146093	133972	135906	143647	148018	132726
9.02_200.5249m/z	200.525	57064.3	76165.1	68988.1	54992.1	54432.3	84274.6	69243.9	76223	66331.4	83415.4	57835.3	79606.5	72225.2	55470	54432.3	86594.9	72379.7	77952.8	65906.1	84821.8
9.03_397.1720m/z	397.172	22985.5	27117	23373.8	24749.2	23674.8	20255.5	24756	22190.4	25550.6	20010.6	23296.1	28342.2	24470.5	24964.2	23674.8	20813.2	25877.2	22694	25386.8	20348
9.03_395.1664m/z	395.166	1.24188e+06	1.29002e+06	1.30284e+06	1.28462e+06	1.22374e+06	1.26747e+06	1.34815e+06	1.32541e+06	1.32171e+06	1.21032e+06	1.25866e+06	1.34831e+06	1.36398e+06	1.29579e+06	1.22374e+06	1.30237e+06	1.40921e+06	1.35548e+06	1.31324e+06	1.23073e+06
9.03_390.2110m/z	390.211	901515	927444	917438	932401	841336	918231	1.00305e+06	966430	962433	892714	913696	969349	960486	940505	841336	943512	1.04848e+06	988363	956262	907765
9.03_418.2423m/z	418.242	464310	508787	470585	505812	428836	530534	534048	513743	486186	470620	470583	531776	492666	510208	428836	545141	558233	525402	483069	478555
9.03_284.2939m/z	284.294	185920	187291	173281	201780	194503	203412	175285	186037	188534	177814	188432	195754	181411	203534	194503	209012	183223	190259	187325	180812
9.03_411.1404m/z	411.14	185525	181256	192788	195514	182994	173647	201148	190805	201791	172616	188032	189445	201834	197213	182994	178428	210257	195135	200497	175527
9.07_323.9306m/z	323.931	31349.7	29152.1	27046	34226.1	26538.2	28286.9	30168.1	26203	26048.7	29822.4	31773.3	30469.2	28315	34523.5	26538.2	29065.7	31534.4	26797.7	25881.6	30325.2
9.03_373.1845m/z	373.185	128331	129048	136376	137489	126311	140128	152122	140309	148403	129104	130065	134879	142775	138684	126311	143986	159011	143494	147451	131281
9.03_332.3300m/z	332.33	31812.4	24409	23157.3	24665.8	32866.1	28696.6	19405.5	24102.5	29512.3	33082.4	32242.2	25511.9	24243.9	24880.2	32866.1	29486.7	20284.3	24649.5	29323	33640.2
9.05_296.9698m/z	296.97	15014.1	12393.7	13533	13551.5	12676.9	12235.9	14357.6	13650.2	14263.9	13301.5	15217	12953.7	14168	13669.3	12676.9	12572.8	15007.8	13960	14172.5	13525.7
9.06_125.9860m/z	125.986	10077.7	10484	10591.5	11055.4	10903.5	11249.8	10822.9	10341.7	11095.6	10803.3	10213.8	10957.7	11088.5	11151.4	10903.5	11559.6	11313	10576.4	11024.4	10985.4
9.06_289.2560m/z	289.256	6453.6	7717.23	8569.67	4653.25	7195.24	6343.42	8645.19	5225.88	5270.81	4094.68	6540.79	8065.92	8971.78	4693.69	7195.24	6518.08	9036.71	5344.47	5237.02	4163.72
9.06_350.3254m/z	350.325	81108.6	76842	74428.3	86220.4	80657.1	86816.5	74823.2	84351.6	89351.7	79738.5	82204.5	80314	77920.6	86969.8	80657.1	89206.8	78211.8	86265.8	88778.8	81082.9
9.06_502.3728m/z	502.373	124706	113407	98042.9	104314	120792	127550	106671	103047	111085	114312	126390	118531	102643	105220	120792	131062	111501	105385	110372	116239
9.06_332.3151m/z	332.315	14348.3	12947.6	13469.3	12661.1	17000.6	13732.2	10038.9	9137.16	11846.3	9105.9	14542.2	13532.6	14101.3	12771.1	17000.6	14110.3	10493.6	9344.51	11770.4	9259.43
9.07_542.3889m/z	542.389	47815.4	44385.8	74102.9	69699.4	87653.2	62458.3	72721.3	67535.8	43496.3	61631.9	48461.4	46391.3	77580	70305.2	87653.2	64178	76014.7	69068.4	43217.4	62671
9.03_221.1160m/z	221.116	16185	17234.8	17023.9	15441.8	18700.4	15331.5	15483.3	16700.2	17534.1	16541.9	16403.7	18013.6	17822.7	15576	18700.4	15753.6	16184.5	17079.2	17421.7	16820.8
8.85_356.3511m/z	356.351	92197.1	57799.5	52538.8	52112.9	112466	71514.6	42843.8	48458.9	69589.9	77783	93442.8	60411.1	55004.1	52565.8	112466	73483.6	44784.1	49558.6	69143.7	79094.4
8.85_200.1861m/z	200.186	4959.93	5331.65	1824.56	8145	1666.85	5147.7	4450.96	5457.51	6220.09	8478.16	5026.95	5572.56	1910.17	8215.79	1666.85	5289.43	4652.53	5581.36	6180.21	8621.1
8.85_200.5252m/z	200.525	80878.1	84739	83801.7	87610.3	87477.7	70126.6	99486.6	83204.6	82193.8	79365.8	81970.8	88567.8	87733.9	88371.8	87477.7	72057.4	103992	85092.9	81666.8	80703.9
8.61_581.7013m/z	581.701	8547.35	11832.1	10557.2	16831.1	7528.66	14240.1	17691.6	11701	17367	17502.6	8662.83	12366.7	11052.6	16977.4	7528.66	14632.2	18492.8	11966.5	17255.6	17797.7
8.61_582.0356m/z	582.036	13191.9	11363	7077.03	11580.6	10449.1	12017.6	19798.4	12838	15266	13612.4	13370.1	11876.4	7409.1	11681.3	10449.1	12348.5	20695	13129.3	15168.1	13841.9
8.61_495.8334m/z	495.833	7397.36	7016.73	7781.13	5886.97	5675.56	7211.04	7920.76	6705.84	7366.28	5058.7	7497.31	7333.76	8146.24	5938.13	5675.56	7409.59	8279.47	6858.02	7319.05	5143.99
8.62_495.3318m/z	495.332	23233.5	25595.9	30088.6	31824.4	27732.3	29425.9	30957.9	25732.4	25333	25481.4	23547.5	26752.4	31500.4	32101	27732.3	30236.1	32359.9	26316.4	25170.6	25911
8.62_340.2684m/z	340.268	744.64	0	24394.6	12414.2	1059.66	20769	0	2669.92	0	0	754.701	0	25539.3	12522.1	1059.66	21340.8	0	2730.51	0	0
8.62_288.2523m/z	288.252	53612.6	52091.8	50762.4	54082.9	56110.2	52425.1	53279.1	53272.7	55295.7	60640.9	54337	54445.4	53144.3	54552.9	56110.2	53868.5	55692	54481.7	54941.2	61663.3
8.63_146.9797m/z	146.98	111733	108285	103302	112200	114665	111987	107787	115098	113034	115913	113242	113177	108149	113175	114665	115071	112669	117710	112309	117867
8.63_596.7112m/z	596.711	9058.95	11303	9754.21	13846.5	8926.3	8749.98	12777.9	8268.01	11052.7	16833.9	9181.35	11813.7	10211.9	13966.9	8926.3	8990.89	13356.6	8455.64	10981.9	17117.8
8.61_125.9860m/z	125.986	15354.5	14579.2	14408.3	15932.2	15501.3	16769.6	15375.8	15537.4	14916.6	17176.7	15562	15237.9	15084.3	16070.6	15501.3	17231.3	16072.2	15890	14821	17466.3
8.63_312.3614m/z	312.361	142975	141241	141520	153352	124240	148449	145786	149442	150919	144651	144907	147622	148160	154684	124240	152537	152389	152833	149952	147090
8.63_596.3770m/z	596.377	6313.25	15941.3	12807.1	17429.5	9218.28	6473.19	13238.5	15047.2	18318.3	21390.7	6398.54	16661.6	13408	17581	9218.28	6651.42	13838	15388.6	18200.9	21751.3
8.63_362.1800m/z	362.18	10629.9	11608.7	11468.6	12964.2	11967.6	11875.2	13402.7	12430	13305.8	13636.9	10773.5	12133.3	12006.8	13076.8	11967.6	12202.1	14009.7	12712.1	13220.5	13866.8
8.64_228.2680m/z	228.268	54947.8	50952.7	51448.2	53679.5	56415.4	55078.1	55597.3	53800.1	54996.2	57291	55690.2	53254.9	53862.3	54146	56415.4	56594.5	58115.2	55021.1	54643.6	58256.9
8.64_261.2417m/z	261.242	51838.5	51255	50424.6	54144.9	55493.6	53390	54108.7	55201.4	54719.1	58346.5	52538.8	53570.8	52790.6	54615.5	55493.6	54860	56559.1	56454.1	54368.3	59330.3
8.64_517.8466m/z	517.847	7291.34	5849.41	4186.91	8014.36	6543.04	4817.34	7833.42	8402.78	9794.99	6931.73	7389.85	6113.7	4383.36	8084.01	6543.04	4949.97	8188.17	8593.47	9732.19	7048.61
8.64_256.2989m/z	256.299	67882.9	61915.7	63583.6	64258.4	68416.7	67398.9	66820.5	63237.4	66181.4	73027	68800.1	64713.3	66567	64816.8	68416.7	69254.6	69846.6	64672.5	65757.1	74258.2
8.64_517.3449m/z	517.345	17105.7	16639.2	21872.7	15425.2	19314.3	17253.4	21777.5	19280.2	16516.3	25278.4	17336.9	17391	22899	15559.2	19314.3	17728.5	22763.7	19717.7	16410.4	25704.6
8.64_611.3867m/z	611.387	7311.74	7323.54	14438.7	12721.5	9723.42	9015.04	13391.1	7947.63	13537.9	16238.5	7410.53	7654.44	15116.2	12832.1	9723.42	9263.26	13997.5	8128	13451.1	16512.2
8.63_454.3726m/z	454.373	124677	113332	115397	122110	127579	126006	118288	122674	130399	133394	126361	118453	120812	123171	127579	129475	123645	125458	129563	135643
8.65_83.0603m/z	83.0603	258486	252158	243620	261415	261207	263004	258543	258526	267451	273016	261978	263552	255051	263687	261207	270246	270251	264393	265736	277619
8.61_242.2835m/z	242.284	40730.4	36540.6	38434.8	41329.1	41074.9	40869.5	39472.4	41300.5	43111.1	41260	41280.7	38191.6	40238.3	41688.2	41074.9	41994.7	41260	42237.8	42834.7	41955.6
8.61_272.2938m/z	272.294	26550.8	24393.1	26426.7	27831	25529.1	27819.1	26078	26337.3	29681.1	26648.5	26909.6	25495.3	27666.7	28072.9	25529.1	28585	27259	26935	29490.8	27097.8
8.58_192.1743m/z	192.174	11553	10417.4	10919.4	12545.1	12081.4	12209.2	12415.4	12439.4	12658	11454.8	11709.1	10888.1	11431.7	12654.2	12081.4	12545.3	12977.7	12721.7	12576.8	11648
8.58_291.2520m/z	291.252	45959.3	45490.9	46670.9	48492	51268.4	47030.7	47853.5	47314.5	47655.2	51942.1	46580.2	47546.4	48860.8	48913.4	51268.4	48325.6	50020.7	48388.2	47349.7	52817.9
8.59_576.3764m/z	576.376	178796	206343	188868	214834	218422	193422	224372	219120	215658	218283	181211	215666	197730	216702	218422	198747	234534	224092	214275	221963
8.59_305.2677m/z	305.268	39657.2	38317.4	37659.6	44503.4	43142.4	42767.3	40629.2	41646.1	43450.2	42366.8	40193	40048.7	39426.7	44890.2	43142.4	43944.8	42469.2	42591.2	43171.6	43081.2
8.59_473.3185m/z	473.319	21309.7	16940.5	17146.1	20193.5	19978.5	21350.9	18558	18449.7	21531.3	21474	21597.7	17705.9	17950.6	20369	19978.5	21938.8	19398.5	18868.4	21393.3	21836
8.59_473.8196m/z	473.82	5372.56	3777.54	5234.93	4957.42	3133.39	6535.45	6455.24	1725.51	6372.69	4796.35	5445.15	3948.22	5480.56	5000.5	3133.39	6715.39	6747.58	1764.67	6331.83	4877.22
8.59_207.0940m/z	207.094	7736.84	7263.65	7052.56	8003.46	7660.2	7853.1	7063.81	7321.47	8240.71	7510.27	7841.38	7591.84	7383.48	8073.02	7660.2	8069.32	7383.71	7487.63	8187.88	7636.9
8.59_567.0261m/z	567.026	7643.96	14509.2	10911.5	17725.7	12838	13840.1	17995.8	11537.8	19047.6	21118.1	7747.24	15164.7	11423.4	17879.8	12838	14221.1	18810.8	11799.7	18925.5	21474.1
8.61_298.3460m/z	298.346	69416.6	57801.1	62683.5	65101.6	67912.9	64440.2	66015.9	66172.4	68913.9	67709.4	70354.5	60412.7	65624.8	65667.4	67912.9	66214.4	69005.6	67674.1	68472	68851
8.59_567.3606m/z	567.361	9441.28	13623.8	10604.1	15738	10985.1	13455.7	11094.2	9665.6	11941	12972.6	9568.84	14239.4	11101.6	15874.8	10985.1	13826.2	11596.6	9884.95	11864.4	13191.3
8.60_208.0385m/z	208.038	133575	126128	127613	130805	131753	130675	135130	134802	140845	143135	135379	131827	133601	131942	131753	134273	141250	137861	139942	145549
8.60_352.3048m/z	352.305	85800.2	80503.7	80146.2	85550.2	85522	88169.3	86297.2	89989	84103.1	93588.2	86959.5	84141.2	83906.8	86293.7	85522	90596.8	90205.3	92031.2	83563.8	95166.1
8.60_338.2890m/z	338.289	2.46166e+06	2.35781e+06	2.40814e+06	2.5657e+06	2.36346e+06	2.47354e+06	2.54548e+06	2.57289e+06	2.59844e+06	2.58914e+06	2.49492e+06	2.46435e+06	2.52113e+06	2.588e+06	2.36346e+06	2.54165e+06	2.66076e+06	2.63128e+06	2.58178e+06	2.6328e+06
8.60_321.2626m/z	321.263	1.12856e+06	1.09672e+06	1.1077e+06	1.19771e+06	1.1053e+06	1.17028e+06	1.17856e+06	1.20977e+06	1.21314e+06	1.22246e+06	1.14381e+06	1.14628e+06	1.15967e+06	1.20812e+06	1.1053e+06	1.2025e+06	1.23193e+06	1.23722e+06	1.20536e+06	1.24307e+06
8.60_230.2472m/z	230.247	74974.7	70392.8	74831.2	76476	76904.3	78194.4	78181.4	76699.2	79561.8	75651	75987.7	73573.4	78342.4	77140.6	76904.3	80347.3	81722	78439.8	79051.6	76926.5
8.60_366.3203m/z	366.32	702725	650969	699370	725060	685343	699836	770975	725404	737120	788848	712219	680382	732186	731362	685343	719104	805891	741866	732394	802148
8.60_396.3311m/z	396.331	86134.4	78313.9	75580.9	78132.1	84308.3	81869.2	87111.7	83137.9	84257.1	86754.2	87298.2	81852.3	79127.3	78811.1	84308.3	84123.3	91056.7	85024.6	83716.9	88216.9
8.61_233.1892m/z	233.189	99156.4	92292.3	97339.4	99752.1	98249.7	97394.2	99366.4	98102.3	100206	94495.4	100496	96462.4	101907	100619	98249.7	100076	103866	100329	99563.4	96088.6
8.59_567.6951m/z	567.695	2599.58	5467.4	4219.84	4814.23	0	5800.99	2812.3	3202.43	3265.58	4147.92	2634.7	5714.44	4417.84	4856.07	0	5960.7	2939.66	3275.11	3244.64	4217.86
8.65_315.2634m/z	315.263	36667.5	36565.3	37045.5	41492.8	39154.8	36395.4	39104.1	41445.5	38507.2	40371.5	37163	38217.4	38783.8	41853.4	39154.8	37397.5	40875.1	42386	38260.3	41052.1
8.65_611.0520m/z	611.052	9083.82	11008.6	8989.8	16384.3	10762.3	12855.1	11549.4	11606.2	12961.5	12894	9206.56	11506	9411.62	16526.7	10762.3	13209	12072.4	11869.6	12878.4	13111.4
8.65_356.3512m/z	356.351	810408	780136	757906	806934	792259	809989	771960	808105	837687	812436	821358	815385	793469	813947	792259	832290	806920	826444	832316	826134
8.70_199.9463m/z	199.946	439901	397296	396569	400281	402918	428065	421619	419186	437838	389218	445845	415247	415177	403760	402918	439851	440713	428699	435030	395780
8.70_114.1266m/z	114.127	222018	221619	213326	213409	217330	220485	202916	222708	226233	197279	225018	231632	223335	215263	217330	226555	212105	227762	224782	200606
8.70_116.1431m/z	116.143	106407	102810	108492	106928	114775	109728	102412	103089	114463	103200	107844	107455	113583	107857	114775	112750	107050	105428	113729	104940
8.70_100.1110m/z	100.111	65389.9	61084.9	61048.2	67025.3	67246.9	60836.6	60580.8	65769	70183.4	62301.2	66273.4	63844.9	63912.7	67607.8	67246.9	62511.6	63324.4	67261.6	69733.4	63351.7
8.71_200.2297m/z	200.23	449722	697035	865066	765486	474539	312200	689088	576018	647426	648087	455798	728530	905656	772139	474539	320796	720295	589090	643275	659014
8.71_200.3137m/z	200.314	5.15917e+06	5.09559e+06	5.11377e+06	5.22935e+06	5.45584e+06	5.0818e+06	5.03096e+06	5.16556e+06	5.42964e+06	5.4504e+06	5.22888e+06	5.32583e+06	5.35372e+06	5.27479e+06	5.45584e+06	5.22172e+06	5.2588e+06	5.28279e+06	5.39483e+06	5.54229e+06
8.71_200.1599m/z	200.16	5.34981e+06	5.28445e+06	5.09938e+06	5.31175e+06	5.26177e+06	5.01993e+06	5.11456e+06	5.2229e+06	5.49517e+06	5.37174e+06	5.42209e+06	5.52322e+06	5.33865e+06	5.35791e+06	5.26177e+06	5.15814e+06	5.34618e+06	5.34143e+06	5.45994e+06	5.46231e+06
8.71_435.4427m/z	435.443	5.71906e+06	5.72984e+06	5.67665e+06	5.66006e+06	5.66842e+06	5.48473e+06	5.54592e+06	5.70538e+06	6.11222e+06	5.66572e+06	5.79633e+06	5.98873e+06	5.943e+06	5.70925e+06	5.66842e+06	5.63574e+06	5.79708e+06	5.83486e+06	6.07303e+06	5.76125e+06
8.70_202.2424m/z	202.242	8.01751e+06	7.73044e+06	7.75212e+06	8.01367e+06	7.9565e+06	7.68188e+06	7.48301e+06	7.86249e+06	8.12837e+06	7.76636e+06	8.12583e+06	8.07973e+06	8.11586e+06	8.08331e+06	7.9565e+06	7.89339e+06	7.8219e+06	8.04092e+06	8.07625e+06	7.8973e+06
8.71_200.5258m/z	200.526	651948	587556	580569	580832	592068	625646	601298	612120	634891	561333	660756	614103	607811	585880	592068	642871	628529	626011	630820	570798
8.76_202.1670m/z	202.167	3293.07	0	3681.81	2350.44	0	0	2852.87	0	0	0	3337.57	0	3854.57	2370.87	0	0	2982.07	0	0	0
8.79_215.2549m/z	215.255	2763.64	4563.4	1911.97	0	0	2088.69	2464.47	2986.02	0	0	2800.98	4769.59	2001.68	0	0	2146.2	2576.08	3053.79	0	0
8.79_200.2873m/z	200.287	6413.81	7313.68	7644.56	9501.91	6391.59	7755.86	0	1314.47	101.366	24544.8	6500.46	7644.14	8003.26	9584.49	6391.59	7969.41	0	1344.3	100.716	24958.6
8.80_382.3151m/z	382.315	2.16052e+06	1.91926e+06	2.14361e+06	2.22674e+06	2.44818e+06	1.99314e+06	1.81947e+06	1.89708e+06	2.09291e+06	1.87566e+06	2.18971e+06	2.00598e+06	2.24419e+06	2.24609e+06	2.44818e+06	2.04802e+06	1.90187e+06	1.94013e+06	2.0795e+06	1.90728e+06
8.81_287.1280m/z	287.128	0	0	8080.74	0	11258.3	0	0	48990.8	0	0	0	0	8459.91	0	11258.3	0	0	50102.6	0	0
8.83_199.8520m/z	199.852	43005.7	49091.4	44570.2	47451.1	45264.9	40007.8	38569.6	37957.6	40269	39294	43586.8	51309.5	46661.6	47863.5	45264.9	41109.3	40316.3	38819	40010.8	39956.5
8.84_200.2435m/z	200.244	105859	151356	81328.3	91712.4	237639	244531	0	0	169020	0	107289	158195	85144.4	92509.4	237639	251264	0	0	167937	0
8.84_199.9471m/z	199.947	65090.2	71032.2	76462.4	75250.6	79528.1	57625.9	87318.4	68390	73886.7	59413.7	65969.7	74241.7	80050.1	75904.6	79528.1	59212.5	91272.8	69942	73413	60415.4
8.71_200.6266m/z	200.627	69055.9	46516	56021.8	53983.7	80481.8	71737.6	53300.3	65899.8	61611.8	68766.9	69988.9	48617.8	58650.5	54452.9	80481.8	73712.8	55714.1	67395.3	61216.8	69926.3
8.70_86.0952m/z	86.0952	22209.2	29925	22413.5	18654.5	23314	17159.5	18912.8	18274.6	21267.5	17701.2	22509.3	31277.1	23465.2	18816.6	23314	17631.9	19769.3	18689.4	21131.2	17999.7
8.70_199.8516m/z	199.852	398382	327032	345562	344827	365533	378364	351599	331444	380683	355300	403764	341808	361777	347824	365533	388781	367522	338966	378243	361290
8.70_445.4715m/z	445.471	575426	541139	535725	637837	683488	635305	635936	661124	671504	626511	583201	565590	560862	643380	683488	652796	664736	676127	667198	637074
8.65_424.3621m/z	424.362	743977	547810	466885	478202	606893	674726	497086	436722	522391	577876	754029	572562	488793	482358	606893	693303	519598	446633	519041	587620
8.65_498.3988m/z	498.399	57846.5	50666.5	53727.4	51659.5	51207.7	58160.9	54584.1	54145.3	60728.6	63152.8	58628	52955.7	56248.4	52108.4	51207.7	59762.2	57056.1	55374.1	60339.2	64217.6
8.66_144.9822m/z	144.982	714323	699660	681425	700865	704249	695240	685138	709137	713031	703965	723974	731273	713398	706956	704249	714382	716166	725230	708459	715834
8.66_285.1125m/z	285.112	182992	78424.4	25090.3	52279.4	24856.4	31217.2	25132.8	33925.9	35643.5	50147.6	185464	81967.9	26267.6	52733.8	24856.4	32076.7	26271	34695.9	35414.9	50993.1
8.66_468.3883m/z	468.388	198919	308364	357979	397770	306808	250682	369554	414502	375910	331581	201607	322297	374776	401226	306808	257584	386290	423909	373499	337172
8.66_470.4194m/z	470.419	310120	308641	309265	368288	349848	329417	321593	310609	361386	347766	314310	322587	323777	371489	349848	338487	336157	317658	359069	353629
8.66_410.3463m/z	410.346	123655	119577	114928	126363	121784	125979	136288	121213	135345	134068	125326	124980	120320	127461	121784	129448	142460	123964	134478	136328
8.66_214.2518m/z	214.252	9886.05	9326.72	8686.68	9400.65	9071.35	9242.75	11089.3	9078.8	10360.6	11367.3	10019.6	9748.13	9094.27	9482.35	9071.35	9497.23	11591.5	9284.83	10294.2	11559
8.66_452.3932m/z	452.393	75082.2	58980.4	58785.2	65157.2	71809.3	69288.8	59102.6	62777.9	70916.1	74791.5	76096.7	61645.4	61543.5	65723.4	71809.3	71196.5	61779.2	64202.6	70461.4	76052.5
8.66_504.3190m/z	504.319	12375.5	27311	30511.3	29813.4	5723.98	18982.4	41215.9	29684	20971.6	19292	12542.7	28545	31943	30072.5	5723.98	19505	43082.4	30357.6	20837.1	19617.3
8.66_539.3579m/z	539.358	10844.5	10791.5	11873.1	8928.72	10963.6	9275.24	9501.33	10617.4	11618.3	14223.6	10991	11279.1	12430.3	9006.32	10963.6	9530.61	9931.62	10858.4	11543.8	14463.5
8.66_625.7277m/z	625.728	7571.28	8137.3	13160.6	12163.7	5437.02	10433.6	7612.38	6155.04	13456.5	12211.6	7673.57	8504.97	13778.2	12269.4	5437.02	10720.8	7957.12	6294.72	13370.2	12417.5
8.66_626.0619m/z	626.062	2720.18	6440.85	9095.7	7594.63	5242.57	6537.19	8203.96	9590.13	12625.8	12806.5	2756.93	6731.86	9522.49	7660.64	5242.57	6717.18	8575.49	9807.77	12544.8	13022.4
8.67_382.3150m/z	382.315	78858.6	92209	84624.9	88359.3	65194.1	88974.4	112668	123410	97242.4	126381	79924.1	96375.3	88595.7	89127.2	65194.1	91424.1	117770	126211	96618.9	128512
8.67_496.4198m/z	496.42	79698.4	89239.5	99422.5	99773.6	104287	88344.5	94454.7	98558.8	100887	106670	80775.2	93271.6	104088	100641	104287	90776.9	98732.3	100796	100240	108468
8.67_539.8591m/z	539.859	4214.67	6314.06	4661.78	2583.42	1312.8	4062.18	794.214	5429.5	4780.66	2509.17	4271.61	6599.35	4880.52	2605.87	1312.8	4174.03	830.182	5552.71	4750	2551.47
8.67_302.3043m/z	302.304	13840.8	12663.9	15779.1	12674	12700	15551.4	14107.5	14912.1	15877.8	13074.3	14027.8	13236	16519.5	12784.1	12700	15979.6	14746.4	15250.5	15776	13294.8
8.69_200.9466m/z	200.947	0	0	218.641	5662.19	0	0	4069.06	745.898	1334.05	427.475	0	0	228.9	5711.39	0	0	4253.34	762.825	1325.49	434.682
8.70_200.2368m/z	200.237	1.16807e+09	1.13112e+09	1.12663e+09	1.17e+09	1.17387e+09	1.12823e+09	1.09916e+09	1.15301e+09	1.19395e+09	1.14885e+09	1.18385e+09	1.18223e+09	1.17949e+09	1.18016e+09	1.17387e+09	1.15929e+09	1.14894e+09	1.17918e+09	1.1863e+09	1.16822e+09
9.09_321.2626m/z	321.263	11907.6	11341.4	7681.87	12772.5	9972.67	11764.9	12071.2	12893.9	8818.97	10137.5	12068.5	11853.9	8042.32	12883.5	9972.67	12088.8	12617.8	13186.5	8762.43	10308.5
9.09_312.3251m/z	312.325	21176.5	20339	20539.9	17222.8	20210	18589.5	19725.4	19575.4	20258.3	19500	21462.6	21258	21503.7	17372.5	20210	19101.4	20618.7	20019.7	20128.4	19828.8
9.10_286.3095m/z	286.31	144889	134993	138964	141555	143613	136305	142633	148724	154172	139538	146847	141093	145484	142785	143613	140058	149093	152099	153184	141890
9.10_283.2235m/z	283.224	30313.1	30362.3	30109.6	34738.7	27821.3	32819.8	32828.5	35549.1	32865.9	29795.1	30722.7	31734.1	31522.4	35040.6	27821.3	33723.5	34315.2	36355.8	32655.2	30297.4
9.27_427.3449m/z	427.345	2991.73	913.164	0	705.357	2964.27	1943.8	1492.9	928.703	1179.16	0	3032.15	954.424	0	711.487	2964.27	1997.32	1560.51	949.779	1171.6	0
9.27_314.3044m/z	314.304	33639.6	32408.5	37518.9	36372.2	38314.2	36004.3	32855	31482.7	41506.9	36893.8	34094.1	33872.8	39279.3	36688.3	38314.2	36995.6	34342.9	32197.2	41240.8	37515.8
9.27_314.3408m/z	314.341	11174.6	11751.9	11878.2	10594.1	10438.6	11545.2	10297.5	9389.51	11604.4	12051.8	11325.6	12282.9	12435.5	10686.2	10438.6	11863.1	10763.9	9602.6	11530	12255
9.28_285.2891m/z	285.289	149131	151364	154224	153332	157337	143619	146569	151716	157932	160362	151146	158203	161461	154664	157337	147573	153207	155159	156919	163065
9.28_230.2472m/z	230.247	61799	64445.2	61565.8	66075.5	67724.8	64376	63832.8	67823.3	69864.2	59601.2	62634	67357.1	64454.5	66649.8	67724.8	66148.5	66723.6	69362.5	69416.3	60606.1
9.28_600.4663m/z	600.466	567284	545899	543595	516665	555981	517544	573325	530983	554528	511924	574949	570565	569101	521155	555981	531793	599289	543033	550973	520556
9.28_242.3861m/z	242.386	85958.6	68225.2	82852.6	90552.8	80912.4	81368.9	83996	90034.1	91257.2	71615.8	87120	71307.8	86740.2	91339.8	80912.4	83609.2	87799.9	92077.3	90672.1	72823.2
9.28_778.5503m/z	778.55	513710	526905	558206	546675	602706	509864	573835	507882	599720	570691	520651	550712	584398	551426	602706	523902	599822	519408	595875	580313
9.27_139.0175m/z	139.018	17685.3	18147.4	16985.5	18416.3	18310.7	18062.9	17864.5	16479.9	17844.7	18388.4	17924.3	18967.4	17782.5	18576.4	18310.7	18560.2	18673.5	16853.9	17730.3	18698.4
9.28_529.5651m/z	529.565	5536.95	6076.92	10677.6	17704.5	8627.51	6854.52	15859.1	9418.79	8173.98	10235.7	5611.76	6351.5	11178.6	17858.4	8627.51	7043.25	16577.3	9632.54	8121.57	10408.3
9.29_290.2679m/z	290.268	216528	194845	194377	208894	214917	199699	200540	208978	235508	204669	219453	203648	203497	210709	214917	205197	209622	213721	233998	208119
9.29_331.2470m/z	331.247	20038.7	21989.9	20277.7	22829.2	22030.4	22755.6	22174	22669.4	23342.2	23159.3	20309.4	22983.5	21229.2	23027.6	22030.4	23382.2	23178.2	23183.8	23192.5	23549.8
9.29_678.4770m/z	678.477	73836.8	66702.1	50046.1	71579.5	91612.7	74421.1	85821.8	72077.7	65207.9	72313.7	74834.4	69715.9	52394.4	72201.6	91612.7	76470.1	89708.4	73713.4	64789.8	73533
9.30_420.3048m/z	420.305	102811	97821.6	93673.3	98892	105033	93918.5	92870.3	92702.3	109532	101294	104200	102241	98068.6	99751.5	105033	96504.4	97076.1	94806	108830	103002
9.30_822.5761m/z	822.576	213897	199963	222926	212567	216627	213537	206514	203563	200209	245934	216787	208998	233386	214414	216627	219416	215867	208182	198926	250081
9.30_420.8067m/z	420.807	40383	34947.7	31359.5	36971.9	35142.3	37830.1	37338.1	37293.6	43942.4	39450.4	40928.6	36526.7	32831	37293.2	35142.3	38871.7	39029.1	38139.9	43660.6	40115.5
9.30_247.2259m/z	247.226	54586.7	49571.1	51564.8	55283.7	59889.9	51967.3	50788.4	55419.1	58843.6	58440.2	55324.2	51810.9	53984.3	55764.1	59889.9	53398.2	53088.5	56676.8	58466.3	59425.6
9.30_370.3303m/z	370.33	27124.5	25883.2	22516.1	24879.2	28661	26976.4	22752.6	29213.9	30739.5	27079.7	27491	27052.7	23572.6	25095.4	28661	27719.1	23783	29876.9	30542.4	27536.3
9.29_301.2838m/z	301.284	56746.5	51833.1	54343.9	57364.3	61513.4	56272.1	50913.2	58408.4	61819.7	56274.3	57513.2	54175.1	56893.8	57862.8	61513.4	57821.4	53219	59733.9	61423.4	57223.1
9.30_269.2077m/z	269.208	13899.7	11398.9	12389.1	12646.6	13830.1	12241.5	9738.12	11859.4	13722.8	13947	14087.5	11913.9	12970.4	12756.5	13830.1	12578.6	10179.1	12128.5	13634.8	14182.1
9.27_514.3936m/z	514.394	29977.9	30303.6	28638.1	30242.1	35438.1	36322.9	33181.3	36219.2	33357.6	30278.6	30382.9	31672.8	29981.9	30504.9	35438.1	37323	34683.9	37041.1	33143.7	30789.1
9.26_271.2731m/z	271.273	7193.32	8715.58	6220.25	7328.87	6700.37	6841.65	9291.24	8051.11	9100.18	7932.62	7290.51	9109.38	6512.11	7392.56	6700.37	7030.02	9712.02	8233.82	9041.84	8066.37
9.25_591.2559m/z	591.256	56376.6	71062.9	70768.5	45753.1	68201.8	51239.6	80907.3	73775.5	70986.2	63991.9	57138.3	74273.8	74089.1	46150.7	68201.8	52650.4	84571.4	75449.8	70531	65070.8
9.25_345.3009m/z	345.301	35952.8	35760.3	36624.3	33518.6	38970.6	36299.5	32132.7	38604.1	37342.1	36026.7	36438.6	37376.1	38342.7	33809.9	38970.6	37299	33587.9	39480.2	37102.7	36634.1
9.25_427.2468m/z	427.247	21764.6	19174.5	16975.4	17449.6	18683	18969.6	20064.4	20201	21414.4	18372.7	22058.7	20040.9	17771.9	17601.3	18683	19491.9	20973.1	20659.5	21277.1	18682.5
9.25_548.3451m/z	548.345	2.37841e+06	2.25241e+06	2.25565e+06	2.35914e+06	2.57358e+06	2.35275e+06	2.20955e+06	2.38607e+06	2.54349e+06	2.35355e+06	2.41055e+06	2.35418e+06	2.36149e+06	2.37964e+06	2.57358e+06	2.41753e+06	2.30962e+06	2.44022e+06	2.52718e+06	2.39324e+06
9.25_274.2730m/z	274.273	251270	245458	241918	252029	259576	243195	240328	246585	254072	256404	254664	256548	253269	254219	259576	249891	251212	252181	252443	260727
9.25_468.3883m/z	468.388	1.54663e+06	1.41e+06	1.39374e+06	1.44303e+06	1.59801e+06	1.45918e+06	1.40877e+06	1.49066e+06	1.58593e+06	1.48403e+06	1.56753e+06	1.47371e+06	1.45913e+06	1.45557e+06	1.59801e+06	1.49936e+06	1.47257e+06	1.52449e+06	1.57576e+06	1.50905e+06
9.25_575.2822m/z	575.282	322408	409325	409166	324433	334274	328387	436873	385059	355001	325239	326764	427819	428365	327252	334274	337428	456657	393797	352725	330723
9.25_576.3761m/z	576.376	96944.1	121264	102467	81749.5	112211	97648.9	117461	112822	111468	99798.9	98253.9	126744	107275	82460	112211	100338	122781	115383	110754	101482
9.26_199.9473m/z	199.947	4883.9	6647.31	6622.51	4441.5	6728.65	6170.33	3150.51	6015.14	6920.8	3022.97	4949.89	6947.66	6933.25	4480.1	6728.65	6340.22	3293.19	6151.64	6876.43	3073.94
9.25_473.3435m/z	473.344	40857.8	51292.5	57394.1	32459.6	51905.9	34680.8	55627.4	44802.3	43928.1	38519.2	41409.8	53610.1	60087.1	32741.7	51905.9	35635.7	58146.6	45819	43646.4	39168.7
9.25_452.3932m/z	452.393	107237	128618	90913.2	74501.4	80865.4	100437	119328	79764.9	77517	69413.7	108686	134430	95179	75148.9	80865.4	103202	124732	81575	77020	70584
9.25_338.2891m/z	338.289	16392.9	17689.8	17874.9	17503.6	18335.9	15723	16763.6	18990.1	18261.6	19596	16614.4	18489	18713.7	17655.7	18335.9	16155.9	17522.8	19421	18144.5	19926.4
9.25_321.2624m/z	321.262	12061.2	10580	6209.16	10236.1	11574.5	5322.22	12369.5	8769.3	11982.1	9878.92	12224.1	11058	6500.51	10325	11574.5	5468.75	12929.7	8968.31	11905.3	10045.5
9.25_344.3142m/z	344.314	9156.33	5663.51	6972.89	4035.87	9775.57	11364.7	7837.42	5028.53	7079.15	7919.47	9280.04	5919.41	7300.08	4070.95	9775.57	11677.6	8192.36	5142.65	7033.76	8052.99
9.26_734.5242m/z	734.524	603821	643078	602375	614487	661050	604538	613508	635562	651388	653153	611979	672134	630639	619828	661050	621183	641292	649986	647211	664165
9.26_496.4196m/z	496.42	711576	682103	659778	614755	642216	646376	665804	654047	626895	628597	721190	712922	690736	620098	642216	664173	695956	668890	622875	639196
9.26_284.2941m/z	284.294	15833.9	18100.8	16769.8	17158.2	19012.2	16165.4	14875.4	14721.6	18182.2	17248.9	16047.8	18918.7	17556.6	17307.3	19012.2	16610.5	15549.1	15055.7	18065.6	17539.7
9.26_634.4511m/z	634.451	128275	89462.2	95256.8	95296.1	109781	104830	112578	78294.5	87619.1	107461	130008	93504.4	99726.4	96124.3	109781	107717	117677	80071.3	87057.3	109273
9.25_380.2995m/z	380.299	92826.1	72798.5	77693	80650.7	91036.6	78320.4	76654.6	85427.9	92145.8	94520.8	94080.3	76087.8	81338.5	81351.7	91036.6	80476.8	80126.1	87366.6	91555	96114.5
9.31_144.9819m/z	144.982	467766	438962	444024	462947	469163	457780	431721	455764	471175	460569	474086	458795	464859	466971	469163	470384	451272	466107	468154	468335
9.31_311.1843m/z	311.184	80267.6	71815.1	74353.3	77163.7	78206.9	72052.6	78274.2	78762.6	82257.4	80204.7	81352.1	75060	77842.1	77834.3	78206.9	74036.5	81819	80550.1	81730	81556.9
9.31_263.1566m/z	263.157	72458.1	68053.9	67203.2	66674.4	72720.8	67436	68390.6	70328.5	72619.3	71186.9	73437.1	71128.8	70356.5	67253.8	72720.8	69292.8	71487.8	71924.5	72153.7	72387.1
9.32_464.3318m/z	464.332	108834	101885	91479.8	103612	113404	100717	86769.6	102135	103282	95312.9	110305	106488	95772.2	104513	113404	103490	90699.1	104453	102620	96919.9
9.32_464.8331m/z	464.833	40816.6	38678.4	42301.6	42695.3	40409.7	39483.8	38404.9	43513.3	38504.8	44097.6	41368	40426	44286.4	43066.4	40409.7	40570.9	40144.1	44500.8	38257.9	44841.1
9.32_448.3748m/z	448.375	47567.6	57810.3	59050.8	43813.4	43438.1	50390.7	62738.3	49758.8	50866.8	48701.5	48210.3	60422.4	61821.5	44194.2	43438.1	51778.1	65579.5	50888	50540.6	49522.6
9.32_910.6280m/z	910.628	43047.1	46405.9	49311.8	36760	46223.2	37622	43404.7	44082	22244.3	56866	43628.7	48502.7	51625.6	37079.4	46223.2	38657.8	45370.4	45082.4	22101.7	57824.8
9.32_526.4819m/z	526.482	29512.9	47279.2	50910.7	34407.2	32306.5	29455.4	53743.3	42119.5	23611.2	28527.5	29911.6	49415.4	53299.6	34706.2	32306.5	30266.4	56177.2	43075.3	23459.8	29008.5
9.32_373.1273m/z	373.127	7931.7	9035.95	10613.9	7199.42	7630.01	7100.95	9048	9853.33	5566.05	7054.58	8038.87	9444.22	11112	7261.99	7630.01	7296.46	9457.76	10076.9	5530.36	7173.52
9.32_420.3674m/z	420.367	7898.37	7636.88	7863.9	7651.63	9154.67	6867.47	7594.41	9449.83	7466.89	10268.7	8005.08	7981.93	8232.88	7718.13	9154.67	7056.55	7938.34	9664.29	7419.02	10441.8
9.33_348.3461m/z	348.346	4794.04	3654.07	1558.71	8571.43	4092.97	1036.23	3040.41	1671.71	4560.22	7297.6	4858.81	3819.17	1631.85	8645.92	4092.97	1064.76	3178.1	1709.65	4530.98	7420.64
9.32_427.3449m/z	427.345	5747.08	6372.73	1918.05	2080.98	4973.85	4628.73	3232.42	2792.2	6337.8	1753.29	5824.73	6660.67	2008.05	2099.07	4973.85	4756.17	3378.8	2855.57	6297.17	1782.85
9.33_146.9798m/z	146.98	84647.8	80210.6	80695.2	83532.9	82765.5	80524	81105.8	82716.5	85754.3	85656.6	85791.4	83834.7	84481.6	84258.8	82765.5	82741	84778.9	84593.6	85204.4	87100.8
9.33_448.2895m/z	448.289	203396	197037	207770	180327	202558	195857	225931	200796	216156	206838	206144	205940	217519	181894	202558	201250	236163	205353	214770	210326
9.33_486.3445m/z	486.344	79949.6	73258.9	69564.3	75738	84530.9	75396.1	84893.8	79597.1	81912.6	82519.7	81029.8	76568.9	72828.4	76396.2	84530.9	77472	88738.4	81403.5	81387.4	83911
9.33_526.3940m/z	526.394	151615	160471	162866	156301	156099	154164	169832	162365	161357	174218	153664	167721	170508	157660	156099	158408	177524	166050	160323	177155
9.33_441.1874m/z	441.187	59679.5	57652.6	52398.9	51761.2	59452.2	58160.4	58279.3	57498.6	56570.5	64737.7	60485.8	60257.6	54857.6	52211	59452.2	59761.8	60918.6	58803.5	56207.8	65829.2
9.33_586.4568m/z	586.457	188438	213825	232913	165912	174777	193605	262802	191804	166294	194527	190984	223487	243842	167354	174777	198936	274703	196157	165228	197807
9.33_522.3543m/z	522.354	125079	112234	108601	112819	107971	110847	129559	107460	122215	101475	126769	117305	113697	113799	107971	113898	135426	109899	121431	103186
9.33_139.0176m/z	139.018	12651.4	13289.2	12041.4	12474.2	12587.1	12243.6	12479.6	12775.5	12402.1	16004.9	12822.4	13889.6	12606.4	12582.6	12587.1	12580.7	13044.8	13065.4	12322.6	16274.8
9.33_471.4513m/z	471.451	31484.5	29062.1	27448.2	29730.2	35722.5	30132.1	32288.2	32125.7	34675	36510.1	31909.9	30375.3	28736.1	29988.6	35722.5	30961.8	33750.5	32854.7	34452.7	37125.6
9.33_425.2135m/z	425.213	277382	285914	285279	267046	271357	280858	300316	292254	294410	273502	281130	298832	298664	269367	271357	288590	313917	298886	292523	278114
9.32_526.2367m/z	526.237	10310.7	11689.6	12792.9	7898.28	11431.9	13311	14078.2	8485.82	7329.73	8111.72	10450	12217.8	13393.2	7966.92	11431.9	13677.5	14715.8	8678.39	7282.73	8248.49
9.32_722.5030m/z	722.503	39256.1	21631.1	27476.7	22309.1	27117.5	32735.1	34527.3	22132.8	20857.7	28797.6	39786.5	22608.4	28766	22502.9	27117.5	33636.3	36091	22635.1	20724	29283.1
9.32_438.3775m/z	438.377	122374	109094	110323	118406	135465	117006	120214	108687	122676	129755	124028	114023	115500	119435	135465	120227	125658	111154	121890	131943
9.31_264.2524m/z	264.252	21828.6	21225.9	19600.2	19518	22819.8	19139.6	20392.1	20879.7	24458.6	19082.6	22123.6	22185	20519.8	19687.6	22819.8	19666.6	21315.6	21353.5	24301.8	19404.3
9.31_570.4191m/z	570.419	63864.2	63941.5	60318.5	66048.1	82211.7	59646.2	73147.6	64299.9	61965.5	87733.6	64727	66830.6	63148.7	66622.1	82211.7	61288.5	76460.3	65759.1	61568.2	89212.8
9.31_288.2887m/z	288.289	10074.7	9484.75	9832.32	10020.3	10299.4	9659.93	12414	12252.2	12230.4	13254.8	10210.8	9913.3	10293.7	10107.4	10299.4	9925.9	12976.2	12530.2	12152	13478.3
9.31_268.2992m/z	268.299	6074.24	4933.83	4805.28	5339.13	4829.8	3709.86	5112.38	4109.67	4669.33	4732.44	6156.31	5156.75	5030.76	5385.53	4829.8	3812	5343.9	4202.93	4639.39	4812.23
9.31_327.0071m/z	327.007	319937	264995	279010	317186	326793	289964	289740	303142	336082	312003	324259	276968	292102	319943	326793	297948	302861	310022	333927	317264
9.31_329.0041m/z	329.004	312677	262877	267849	304415	317840	278123	290470	300935	322340	307510	316902	274754	280417	307060	317840	285780	303624	307765	320273	312695
9.31_331.0011m/z	331.001	98383	78558.3	83448.9	95593.5	97566.8	83384.5	85794.7	95620.3	104938	95912.2	99712.2	82107.8	87364.5	96424.3	97566.8	85680.3	89680.1	97790.3	104266	97529.3
9.31_442.3183m/z	442.318	113537	101431	112059	112289	117919	104693	104713	109880	116664	119098	115071	106014	117317	113264	117919	107576	109455	112374	115916	121106
9.31_372.0649m/z	372.065	59614.9	46590.7	48958	58118.9	65078.5	52865.3	51038.4	55462.3	62697.3	57699.8	60420.4	48695.9	51255.2	58624	65078.5	54320.8	53349.7	56721	62295.3	58672.7
9.31_374.0618m/z	374.062	77804.1	58285.4	58282.8	68053.3	83091.6	62614.6	63086.9	68097	74199.9	67589.8	78855.3	60918.9	61017.6	68644.7	83091.6	64338.6	65943.9	69642.4	73724.1	68729.4
9.31_866.6026m/z	866.603	113362	90944.2	97856.2	97887	100751	99749.4	119070	106418	91015.1	112790	114894	95053.3	102448	98737.7	100751	102496	124462	108833	90431.6	114692
9.31_526.4296m/z	526.43	111401	107414	88910.2	101386	91605.2	105343	98982.1	80106.1	107958	108105	112907	112267	93082	102267	91605.2	108244	103465	81924.1	107265	109927
9.31_200.5255m/z	200.525	7895.89	6935.62	7594.26	8177.02	8611	5958.6	10626.7	8334.72	6424.83	7258.39	8002.58	7248.99	7950.6	8248.08	8611	6122.66	11107.9	8523.87	6383.64	7380.77
9.31_614.4454m/z	614.445	31336.3	17988.6	9542.13	8542.74	19533.4	25974.7	11762.9	0	13352.6	15601.2	31759.7	18801.4	9989.87	8616.98	19533.4	26689.8	12295.6	0	13267	15864.3
9.31_442.8199m/z	442.82	49583.1	37893	39883.7	44682.8	44089.6	43730.7	42289.8	42376.8	46518	44436.2	50253	39605.1	41755.1	45071.1	44089.6	44934.7	44205	43338.5	46219.8	45185.4
9.31_393.3195m/z	393.32	70994.8	63008.4	63866.4	66410.3	64434.2	65805.7	63528.1	61708	67047	67203.6	71954	65855.3	66863.2	66987.5	64434.2	67617.5	66405.1	63108.4	66617.1	68336.7
9.31_140.0103m/z	140.01	6989.17	5861.49	6113.39	7447.63	7788.92	6480.68	5958.37	6189.56	7041.54	6769.52	7083.6	6126.33	6400.24	7512.36	7788.92	6659.11	6228.2	6330.03	6996.39	6883.66
9.32_208.0385m/z	208.039	162563	155373	161125	161619	160654	157283	160846	155122	162952	162704	164759	162393	168685	163023	160654	161613	168130	158642	161907	165447
9.32_644.4927m/z	644.493	355027	327806	316569	328882	347023	314348	317058	332219	329601	373429	359823	342618	331423	331741	347023	323003	331417	339758	327488	379726
9.24_381.2503m/z	381.25	49114.6	54114.1	60961.1	54315	58578.9	53318.9	67069.1	56406.8	60101.3	50883.9	49778.2	56559.2	63821.5	54787	58578.9	54786.9	70106.5	57686.9	59715.9	51741.9
9.49_233.1894m/z	233.189	40464.3	38929.8	37342.9	43027.1	41674.8	39357.9	39606.5	40651.8	42029.6	40947.5	41011	40688.7	39095.1	43401	41674.8	40441.6	41400.2	41574.3	41760.1	41637.9
9.24_690.4982m/z	690.498	870281	848959	828281	850160	862234	861216	837768	882526	867943	829950	882039	887318	867145	857548	862234	884928	875709	902554	862378	843943
9.24_240.2318m/z	240.232	181357	179873	176070	179005	188029	172792	179912	186064	191061	185012	183807	188000	184332	180561	188029	177550	188060	190287	189836	188131
9.16_383.3183m/z	383.318	5812.48	3150.91	4134.88	2524.75	6374.63	3445.16	6041.75	5090.31	5224.04	3508.11	5891.01	3293.28	4328.9	2546.69	6374.63	3540.02	6315.36	5205.83	5190.55	3567.26
9.16_546.3990m/z	546.399	119268	86841.2	85400.7	99790.7	125915	121338	99348.6	82066.2	90690.7	99444.6	120879	90764.9	89407.8	100658	125915	124679	103848	83928.6	90109.2	101121
9.16_390.9662m/z	390.966	22658	29738.8	32325.2	24180.6	25372	28614.2	37487.8	30998.8	22886.4	22239.6	22964.1	31082.4	33842	24390.7	25372	29402	39185.6	31702.3	22739.6	22614.6
9.16_199.9467m/z	199.947	8030.28	5733.86	5934.54	6946.95	5327.06	6886.92	11144.8	4748.01	4930.88	10468.7	8138.78	5992.93	6213	7007.32	5327.06	7076.54	11649.5	4855.77	4899.27	10645.2
9.17_302.3044m/z	302.304	25207.6	22709.8	24711.2	27695.9	26423.8	28359.6	26340.6	26312.1	27249.8	26159.5	25548.2	23735.9	25870.7	27936.6	26423.8	29140.5	27533.5	26909.2	27075.1	26600.6
9.17_200.5255m/z	200.526	8990.32	8753.84	10013.9	11338.2	8803.01	8791.87	12418.9	5601.6	9422.67	7805.38	9111.79	9149.36	10483.7	11436.7	8803.01	9033.94	12981.4	5728.72	9362.26	7936.98
9.17_149.0230m/z	149.023	5124.39	4412.4	4163.34	4785.57	4889.51	4493.71	4468.39	4735.53	4714.88	4793.33	5193.63	4611.76	4358.69	4827.16	4889.51	4617.43	4670.75	4842.99	4684.65	4874.15
9.18_284.2939m/z	284.294	138965	138187	137225	148931	146503	137067	142134	140658	147695	139532	140843	144431	143664	150225	146503	140841	148570	143850	146748	141885
9.16_435.4427m/z	435.443	20758.5	22908.9	23270.4	26847.6	29715.7	21917.3	21989	14796.1	33105.3	20747.1	21039	23944	24362.3	27080.9	29715.7	22520.7	22984.8	15131.9	32893.1	21096.9
9.18_146.9798m/z	146.98	85986.7	81554.8	80458.7	86658.3	85164.8	81724.3	78818.9	83196.4	83541.8	81240.1	87148.5	85239.7	84233.9	87411.4	85164.8	83974.4	82388.4	85084.4	83006.2	82609.9
9.18_424.3620m/z	424.362	79503.8	68864.5	71334.8	76242.5	84930.7	87587.3	71446.5	84460.1	84995.7	78843.6	80578	71976	74682	76905.2	84930.7	89998.8	74682.1	86376.8	84450.8	80172.9
9.18_482.4041m/z	482.404	62426.7	52972.3	49686.3	46106.1	54830.3	66961.3	54850.4	51006.1	53305.8	48608.8	63270.2	55365.8	52017.7	46506.8	54830.3	68804.9	57334.4	52163.7	52964	49428.4
9.18_404.2632m/z	404.263	14093.8	13190.3	15989.7	14043	15552.5	17742.5	17920.1	15658.1	14894.5	17839.8	14284.2	13786.3	16740	14165	15552.5	18231	18731.6	16013.5	14799	18140.6
9.18_427.3449m/z	427.345	9943.98	6137.94	970.131	5911.38	11271.6	7755.85	3874.92	4399.56	5246.94	7007.35	10078.3	6415.27	1015.65	5962.75	11271.6	7969.39	4050.4	4499.41	5213.29	7125.5
9.18_452.3933m/z	452.393	127570	136211	124800	88200.5	92896.8	125872	132596	96281.9	87321.8	75377	129293	142366	130656	88967.1	92896.8	129338	138601	98466.9	86761.9	76647.9
9.18_337.3131m/z	337.313	4434.15	2213.14	3296.5	2898.32	3000.62	4856.88	4409.24	2159.71	4310.67	1833.43	4494.06	2313.14	3451.17	2923.51	3000.62	4990.6	4608.92	2208.72	4283.03	1864.34
9.19_214.2521m/z	214.252	628316	585669	598433	649803	671829	621275	585252	631141	655287	623850	636805	612132	626512	655450	671829	638380	611756	645464	651086	634369
9.19_602.4459m/z	602.446	1.38091e+06	1.3136e+06	1.3791e+06	1.43829e+06	1.47324e+06	1.41348e+06	1.33556e+06	1.43906e+06	1.45328e+06	1.39656e+06	1.39957e+06	1.37295e+06	1.44381e+06	1.45079e+06	1.47324e+06	1.45239e+06	1.39604e+06	1.47172e+06	1.44397e+06	1.42011e+06
9.18_450.3778m/z	450.378	101473	85176.2	93970.1	97386.2	96589.1	101762	88996.7	96834.9	102168	94614.5	102844	89024.7	98379.4	98232.5	96589.1	104564	93027.2	99032.4	101513	96209.7
9.19_296.9697m/z	296.97	66581.4	58429.1	61111.7	59964.9	66633	67407.5	57696.3	62939.4	59535.1	62652.9	67481	61069.1	63979.2	60486	66633	69263.4	60309.2	64367.7	59153.4	63709.3
9.16_555.1825m/z	555.182	39005.2	36656.8	41086.2	44979.7	32360.8	42637.6	42970.6	35460.3	33783	36252.8	39532.2	38313.1	43014	45370.6	32360.8	43811.6	44916.6	36265	33566.4	36864.1
9.16_368.9844m/z	368.984	75152.4	69367.3	75309.9	77368.5	72281.1	73710.2	75182.1	77351.1	69903.4	68168.1	76167.8	72501.6	78843.6	78040.9	72281.1	75739.7	78586.9	79106.5	69455.2	69317.4
9.10_212.2365m/z	212.236	7635.94	7438.3	6176.33	5946.43	7817.62	6896.46	6604.37	7179.74	8326.99	6212.25	7739.11	7774.39	6466.14	5998.11	7817.62	7086.34	6903.46	7342.68	8273.6	6316.99
9.10_586.4143m/z	586.414	11355.7	12330.6	16888.4	22013.3	16839.6	20227.3	26901.5	25741.8	17497.3	25478.6	11509.1	12887.7	17680.8	22204.6	16839.6	20784.2	28119.8	26326	17385.1	25908.2
9.10_283.0969m/z	283.097	112624	61160.5	52124.1	74644.4	64572.3	63603.7	55561.6	68142.4	71962.4	56288.9	114146	63924	54569.9	75293.2	64572.3	65354.9	58077.9	69688.9	71501	57237.9
9.10_149.0229m/z	149.023	10656.5	10738.6	10088.3	10407	10065.8	10520.3	8111.4	9777.47	9953.79	8913.01	10800.5	11223.8	10561.6	10497.4	10065.8	10809.9	8478.74	9999.36	9889.97	9063.29
9.11_228.3615m/z	228.361	189528	160973	186534	179526	193860	173800	154173	189787	190261	183023	192088	168246	195287	181087	193860	178585	161155	194094	189041	186109
9.11_463.4737m/z	463.474	40039.4	19636.1	26075.9	33229.4	38320.7	28343	24458.7	38282.4	37616.5	27809.5	40580.4	20523.3	27299.4	33518.2	38320.7	29123.4	25566.3	39151.2	37375.3	28278.4
9.11_491.5057m/z	491.506	24969.1	10108.1	12775.9	32596.3	30465.5	19183.6	16968.1	35181.8	26827.2	26491.9	25306.4	10564.8	13375.4	32879.6	30465.5	19711.8	17736.6	35980.2	26655.2	26938.6
9.11_227.7980m/z	227.798	11920.7	9757.54	10885.2	14303	12789.1	4322.69	8373.59	11366.5	13440.8	7463.05	12081.8	10198.4	11396	14427.4	12789.1	4441.71	8752.8	11624.4	13354.6	7588.88
9.16_534.2532m/z	534.253	44027.8	51265.6	50434.7	53888.7	44730.3	50268.4	51729.8	48890.6	44994.7	44977.5	44622.7	53582	52801.2	54357.1	44730.3	51652.5	54072.5	50000.2	44706.2	45735.8
9.12_228.2678m/z	228.268	4.67218e+07	4.30463e+07	4.50193e+07	4.72773e+07	4.74178e+07	4.52706e+07	4.40546e+07	4.79364e+07	4.89299e+07	4.70245e+07	4.7353e+07	4.49912e+07	4.71317e+07	4.76881e+07	4.74178e+07	4.65171e+07	4.60497e+07	4.90243e+07	4.86162e+07	4.78174e+07
9.12_228.1743m/z	228.174	175616	171882	155612	191335	182474	180272	183621	183997	189851	185365	177989	179648	162913	192998	182474	185236	191936	188172	188633	188490
9.12_227.9150m/z	227.915	46818.8	36501.6	32727.7	29357.1	27812.5	33330.5	35347.2	35118.9	26279.9	29011.8	47451.4	38150.8	34263.4	29612.2	27812.5	34248.2	36947.9	35915.9	26111.4	29501
9.12_372.3460m/z	372.346	332226	313478	313151	337540	318053	325679	323122	323022	338803	331804	336714	327642	327845	340473	318053	334646	337755	330353	336631	337399
9.12_228.6184m/z	228.618	54205.1	39815.9	33371.4	37463.9	28632.4	36804	33620.6	40076.2	32799.5	37491.7	54937.4	41614.9	34937.3	37789.5	28632.4	37817.3	35143.1	40985.6	32589.2	38123.8
9.14_558.4196m/z	558.42	1.72289e+06	1.57416e+06	1.76754e+06	1.78067e+06	1.76454e+06	1.75672e+06	1.62813e+06	1.73842e+06	1.83769e+06	1.70373e+06	1.74616e+06	1.64528e+06	1.85048e+06	1.79614e+06	1.76454e+06	1.80509e+06	1.70186e+06	1.77787e+06	1.82591e+06	1.73246e+06
9.15_539.2086m/z	539.209	96178.6	98171.4	104729	104321	99977.1	102716	108918	108722	92039.2	97826.1	97478.1	102607	109643	105228	99977.1	105544	113850	111190	91449.1	99475.5
9.15_342.2991m/z	342.299	28277.5	29585.9	29201.8	26177	31209.2	33043.4	29291.6	32065.2	28394.8	30360.8	28659.5	30922.7	30572	26404.5	31209.2	33953.2	30618.1	32792.9	28212.7	30872.6
9.16_359.3256m/z	359.326	450148	436190	456925	483765	461208	457781	471664	486999	449204	462283	456230	455898	478365	487969	461208	470385	493024	498051	446323	470077
9.12_230.2739m/z	230.274	452703	429925	436400	453420	467796	431976	423415	475226	476914	449872	458819	449350	456877	457361	467796	443869	442590	486011	473856	457457
9.19_630.4766m/z	630.477	20243.2	22643.5	20572.1	17828.6	28666.3	21611.9	23171.5	27619.3	28415.1	17782.9	20516.7	23666.7	21537.3	17983.5	28666.3	22207	24220.9	28246.1	28232.9	18082.7
9.19_203.2461m/z	203.246	6090.47	4011.54	3993.48	5486.88	5653.51	5868.89	4912.35	4900.5	5314.77	3676.29	6172.76	4192.79	4180.87	5534.56	5653.51	6030.48	5134.81	5011.71	5280.7	3738.27
9.19_202.2157m/z	202.216	55861.3	53268.1	59058.9	58000.9	59906.1	60172.8	55123.9	60509	60339.3	55239.8	56616	55675	61830	58504.9	59906.1	61829.5	57620.3	61882.1	59952.4	56171.1
9.21_522.3542m/z	522.354	14139.8	18467.6	24893.2	22796.2	23913.4	20951	25025.1	24201	27545.9	30101.2	14330.9	19302.1	26061.2	22994.3	23913.4	21527.8	26158.4	24750.2	27369.3	30608.7
9.21_646.4721m/z	646.472	1.05018e+06	1.0046e+06	1.08271e+06	1.08061e+06	1.15048e+06	1.07894e+06	1.05538e+06	1.11711e+06	1.12417e+06	1.01842e+06	1.06437e+06	1.04999e+06	1.13352e+06	1.09e+06	1.15048e+06	1.10865e+06	1.10318e+06	1.14246e+06	1.11696e+06	1.03559e+06
9.21_354.3354m/z	354.335	91822.7	92184.5	89783.5	89347.8	96428.7	97592.9	91178.2	93890.5	95124.3	87394	93063.3	96349.7	93996.3	90124.3	96428.7	100280	95307.4	96021.2	94514.4	88867.5
9.21_344.3147m/z	344.315	31925.4	39575.1	44145.4	37100.7	30056.3	36860.9	42523.6	42608.8	42019.3	32997.4	32356.7	41363.2	46216.8	37423.1	30056.3	37875.8	44449.4	43575.8	41749.9	33553.8
9.21_302.3041m/z	302.304	15817.6	11993.9	12868.8	14660.7	14985.9	13456.7	12646.3	13723.7	14470.5	12112.1	16031.3	12535.8	13472.6	14788.1	14985.9	13827.2	13219	14035.2	14377.8	12316.3
9.22_404.2054m/z	404.205	98962.3	101613	94430.4	93747.6	95010.7	98390.4	98751.3	96997.1	92779.1	92232.1	100299	106205	98861.2	94562.4	95010.7	101099	103223	99198.4	92184.2	93787.2
9.22_387.1790m/z	387.179	83666	91028.3	95267.1	80569.3	86690	90231.6	90097.2	83823.7	83747.5	77691.3	84796.4	95141.3	99737.3	81269.5	86690	92715.9	94177.4	85726	83210.5	79001.2
9.22_432.2368m/z	432.237	90119.3	91456.8	99735.9	84800.1	86822.6	98056.6	98197.6	86730.1	87968.6	89176.3	91336.9	95589.1	104416	85537.1	86822.6	100756	102645	88698.4	87404.6	90679.9
9.21_572.4491m/z	572.449	21453.2	41365.4	56472.5	27812.6	21053.2	29390.6	59740.1	27678.8	27976.2	19209.8	21743	43234.4	59122.3	28054.3	21053.2	30199.8	62445.6	28307	27796.9	19533.6
9.22_409.1605m/z	409.161	9140.19	16276.5	17009.5	8519.6	13665.9	11840.3	15527.8	10309.1	13457.4	8930.69	9263.68	17012	17807.6	8593.64	13665.9	12166.3	16231	10543	13371.1	9081.27
9.23_242.2834m/z	242.283	5.24733e+07	5.03126e+07	5.14133e+07	5.29856e+07	5.44664e+07	5.19679e+07	5.09195e+07	5.35644e+07	5.33665e+07	5.3332e+07	5.31823e+07	5.25859e+07	5.38257e+07	5.34461e+07	5.44664e+07	5.33987e+07	5.32255e+07	5.478e+07	5.30243e+07	5.42312e+07
9.23_244.2895m/z	244.29	381707	361743	364186	365783	386900	370679	345480	386776	382502	366694	386865	378088	381274	368962	386900	380885	361126	395554	380050	372877
9.23_242.1813m/z	242.181	205435	214815	208049	186841	219576	203997	201306	200505	184551	226058	208210	224521	217811	188465	219576	209614	210423	205055	183368	229870
9.23_241.8969m/z	241.897	13707.6	13750.1	10952.6	17373.5	15615.4	21081.4	18053.4	24467.9	19255.4	11668.1	13892.8	14371.3	11466.5	17524.5	15615.4	21661.8	18871	25023.2	19132	11864.8
9.23_242.6676m/z	242.668	17944	19823.3	18421.1	24205.1	23232	27053.2	22173.1	30325.6	25354	18138.2	18186.5	20718.9	19285.5	24415.5	23232	27798.1	23177.3	31013.8	25191.5	18444
9.23_242.3859m/z	242.386	105958	108413	110512	133640	127339	112248	119601	126654	137921	109051	107390	113311	115698	134801	127339	115338	125017	129528	137037	110890
9.23_242.2730m/z	242.273	0	5792.37	3593	1149.1	1172.57	9136.74	0	3548.14	1775.84	2459.2	0	6054.09	3761.59	1159.09	1172.57	9388.3	0	3628.67	1764.45	2500.67
9.24_343.2944m/z	343.294	2.33293e+06	2.23856e+06	2.27546e+06	2.24137e+06	2.38439e+06	2.22784e+06	2.29537e+06	2.36359e+06	2.41881e+06	2.35774e+06	2.36446e+06	2.3397e+06	2.38223e+06	2.26085e+06	2.38439e+06	2.28918e+06	2.39932e+06	2.41723e+06	2.4033e+06	2.39749e+06
9.22_286.3096m/z	286.31	33048.2	27382.6	28875.6	27738.6	29943.3	30478	30494.9	32075.3	29042.5	30391.4	33494.8	28619.9	30230.5	27979.7	29943.3	31317.1	31875.9	32803.2	28856.3	30903.8
9.21_528.4092m/z	528.409	64089.9	63012.4	69497.9	65521.6	65792.4	75721.7	65109.8	70448	72115.3	71141.6	64955.9	65859.5	72758.9	66091	65792.4	77806.6	68058.4	72046.8	71652.9	72341.1
9.21_270.2416m/z	270.242	36197	40082	42666.1	35403.4	37291	37261.1	43409.6	41304.6	38208.2	35321.7	36686.1	41893	44668.1	35711.1	37291	38287	45375.5	42241.9	37963.2	35917.2
9.20_199.8520m/z	199.852	15438.7	18942.3	13893.8	12775.1	17565.1	15845.1	11713.3	16998.9	13734.9	15145.4	15647.3	19798.2	14545.7	12886.2	17565.1	16281.4	12243.8	17384.7	13646.9	15400.8
9.19_258.2784m/z	258.278	17734.3	16657.7	16848.4	16478.3	21239.4	16618.1	15805.9	17145.1	17836.7	15572.7	17973.9	17410.3	17639	16621.5	21239.4	17075.6	16521.7	17534.2	17722.4	15835.2
9.19_500.3781m/z	500.378	80063.8	61110.1	111581	105609	86148.7	113232	71458	77533.4	74798	66462.1	81145.6	63871.3	116817	106527	86148.7	116350	74694.2	79292.9	74318.4	67582.7
9.19_139.0175m/z	139.018	17383.4	17142.7	18236.3	17415.9	18212.5	18892.9	18540.7	17517.6	18872.3	17450.4	17618.3	17917.2	19092	17567.3	18212.5	19413.1	19380.3	17915.2	18751.3	17744.6
9.19_323.9306m/z	323.931	57693.8	58710.1	56527.3	55950.1	56474.7	61835.1	54043.9	61032.1	55376.6	57775.2	58473.3	61362.8	59179.7	56436.3	56474.7	63537.6	56491.4	62417.1	55021.5	58749.3
9.19_200.5257m/z	200.526	6262.86	7339.53	6846.45	7100.79	12125.4	11060.5	9391.7	8773.8	9357	8917.02	6347.47	7671.15	7167.7	7162.5	12125.4	11365.1	9817.02	8972.91	9297	9067.37
9.19_438.3775m/z	438.377	43795.5	36926.6	45327.3	42438.2	40693.8	44204.5	40845.6	36689.6	42984.7	36924.9	44387.2	38595	47454.1	42807	40693.8	45421.5	42695.4	37522.2	42709.1	37547.5
9.20_298.3460m/z	298.346	77038.9	71694.6	72429	77184.4	79263.2	71235.6	72772.5	69621.2	77663.9	72470.2	78079.7	74934	75827.5	77855.2	79263.2	73197	76068.1	71201.2	77165.9	73692.1
9.20_380.3359m/z	380.336	61263.1	53255.3	54397.5	56277.8	63471.2	61062.5	60325.5	54807.6	63321.3	53355.5	62090.8	55661.6	56950	56766.9	63471.2	62743.7	63057.5	56051.4	62915.3	54255.1
9.20_520.3959m/z	520.396	27381.8	36149.2	39969.2	26389.7	24068	28931.4	40610.1	36769	24153.8	24030.4	27751.8	37782.5	41844.6	26619	24068	29728	42449.2	37603.5	23999	24435.6
9.20_326.3771m/z	326.377	1.23944e+06	1.17137e+06	1.2205e+06	1.23403e+06	1.30745e+06	1.24754e+06	1.19471e+06	1.22973e+06	1.25119e+06	1.22767e+06	1.25618e+06	1.2243e+06	1.27777e+06	1.24475e+06	1.30745e+06	1.28189e+06	1.24881e+06	1.25764e+06	1.24316e+06	1.24837e+06
9.20_208.0384m/z	208.038	118480	113780	120616	120295	120749	124981	114787	120584	118607	116007	120081	118920	126275	121341	120749	128422	119986	123321	117846	117963
9.20_556.4404m/z	556.44	851269	824333	811906	850306	888427	854869	813284	829727	879424	824806	862770	861579	850003	857696	888427	878406	850115	848557	873785	838712
9.20_335.2780m/z	335.278	92036.3	82669.1	85340.7	94350	95172	88191.4	87976.4	84400.8	97644.7	93940.2	93279.8	86404.4	89345	95170	95172	90619.6	91960.6	86316.2	97018.7	95524
9.20_590.4246m/z	590.425	171838	140473	152485	166527	168695	176438	166502	151666	166368	154654	174160	146820	159640	167974	168695	181295	174043	155108	165301	157261
9.20_496.3388m/z	496.339	71231.4	65016.9	82375.8	77011.4	76054.3	68678.2	67608.4	72795.5	71734.5	67018.1	72193.8	67954.6	86241.1	77680.7	76054.3	70569.1	70670.2	74447.5	71274.5	68148
9.20_350.3254m/z	350.325	45741.8	42541.7	45670.8	53169.4	50928.4	48084.4	45549.7	46214.4	52418.8	42866.1	46359.8	44463.9	47813.8	53631.5	50928.4	49408.3	47612.5	47263.2	52082.7	43588.9
9.20_338.2891m/z	338.289	46379.1	40765.5	43505.8	44022.1	46902.8	46314.8	41876.6	47400.9	48453.5	43755.6	47005.7	42607.4	45547.2	44404.6	46902.8	47589.9	43773	48476.6	48142.8	44493.3
9.20_806.5670m/z	806.567	34620	54766.5	65145.5	57667.7	58376.2	45797.5	83202.4	49504.2	54617.8	56926.5	35087.7	57241	68202.3	58168.9	58376.2	47058.4	86970.4	50627.6	54267.6	57886.3
9.20_544.4172m/z	544.417	8962.08	19880.4	15874.8	4279.36	7031.36	3686.25	26489.2	12577.6	10830	3192.78	9083.17	20778.6	16619.6	4316.55	7031.36	3787.74	27688.8	12863.1	10760.6	3246.61
9.24_365.2764m/z	365.276	239772	263725	280033	236763	264649	232212	304808	268932	252048	239593	243011	275641	293173	238820	264649	238605	318611	275035	250432	243633
9.49_226.2158m/z	226.216	34641.2	35043.2	32552.2	37758.4	35433	37938.8	35181.4	36521.6	38077.5	35692.1	35109.2	36626.6	34079.6	38086.6	35433	38983.4	36774.7	37350.4	37833.3	36293.9
9.49_804.6504m/z	804.65	46204.1	68643.5	36635.8	44603.2	43057.7	51492.7	62613.5	41395.1	44253	31903.8	46828.4	71745	38354.9	44990.8	43057.7	52910.4	65449	42334.6	43969.2	32441.7
9.49_536.4679m/z	536.468	31177	20775.7	22648.1	21996.5	19716.1	34566.9	28940.9	18257.1	21209.6	14817.8	31598.2	21714.4	23710.7	22187.7	19716.1	35518.6	30251.5	18671.4	21073.6	15067.6
9.70_364.3041m/z	364.304	44228.4	46723.3	50657.2	49717.6	53759.7	49799.5	51377.9	51269.4	48932.7	52656.5	44826	48834.4	53034.1	50149.6	53759.7	51170.7	53704.6	52432.9	48619	53544.3
9.70_651.4061m/z	651.406	39933.7	46836.8	57563.3	55806.9	50163.2	52034.6	33210.6	58637.3	50399	54854.1	40473.2	48953	60264.3	56291.9	50163.2	53467.3	34714.6	59968	50075.8	55779
9.70_511.3824m/z	511.382	38706.7	37788.1	38761.1	37706.8	39577.8	41823.6	43584.7	41283.3	39732	40368.6	39229.6	39495.5	40579.9	38034.5	39577.8	42975.1	45558.5	42220.2	39477.2	41049.3
9.71_674.5028m/z	674.503	7.30765e+06	6.57166e+06	6.85255e+06	6.93876e+06	7.1636e+06	6.68431e+06	6.47376e+06	6.80574e+06	6.90567e+06	6.86536e+06	7.40638e+06	6.86859e+06	7.17409e+06	6.99906e+06	7.1636e+06	6.86835e+06	6.76694e+06	6.96019e+06	6.86139e+06	6.98111e+06
9.71_139.0175m/z	139.018	28054	26997.8	28342.6	27146.8	29454.1	24897.3	27923.8	28683.1	28082.9	28725.8	28433	28217.7	29672.5	27382.7	29454.1	25582.8	29188.4	29334.1	27902.8	29210.1
9.71_556.4400m/z	556.44	145260	139717	142765	127655	149836	135100	120683	132840	133293	139592	147222	146030	149463	128764	149836	138820	126148	135854	132439	141946
9.71_593.3633m/z	593.363	33763.2	49195.2	54469.3	31634.6	57870.2	45920.1	34860.3	47969.4	51422	40241.2	34219.4	51418	57025.1	31909.5	57870.2	47184.4	36439	49058	51092.3	40919.6
9.71_577.3897m/z	577.39	19897.3	26881.6	32328.4	20054.2	40344.6	32106.8	20756.2	29659.5	32476.2	31186	20166.2	28096.2	33845.4	20228.5	40344.6	32990.8	21696.2	30332.6	32268	31711.8
9.70_549.3382m/z	549.338	51190.3	84530.7	85649.8	76792.1	75636.5	61203.8	58654.7	72787.7	81922	77517.4	51882	88350.1	89668.7	77459.5	75636.5	62889	61311	74439.6	81396.8	78824.4
9.71_524.3706m/z	524.371	37425.9	40367	40482.3	37189.3	41958.2	38550	41072.5	44723.3	40146.5	42261.3	37931.6	42191	42381.8	37512.5	41958.2	39611.4	42932.5	45738.2	39889.1	42973.8
9.71_550.4664m/z	550.466	26057.4	28576.1	37133.9	24262.5	31310.2	29728.5	30341.1	23961.1	26915.1	31383	26409.5	29867.3	38876.3	24473.4	31310.2	30547	31715.1	24504.8	26742.6	31912.1
9.71_695.4323m/z	695.432	14756.3	30679.5	19543.8	14569.1	24319.2	24495.6	23546	19880.8	18042.8	21755.8	14955.7	32065.7	20460.8	14695.7	24319.2	25170	24612.3	20332	17927.2	22122.6
9.71_572.4349m/z	572.435	9.30914e+06	8.97204e+06	9.20986e+06	9.22946e+06	9.76585e+06	9.14749e+06	8.72094e+06	9.10676e+06	9.28205e+06	9.32873e+06	9.43492e+06	9.37743e+06	9.64201e+06	9.30967e+06	9.76585e+06	9.39934e+06	9.11589e+06	9.31343e+06	9.22253e+06	9.48602e+06
9.71_338.2891m/z	338.289	38804.3	34528.4	37859	35901.6	39833.5	34023	34652.7	38619.1	34346.3	38147.5	39328.5	36088.5	39635.5	36213.6	39833.5	34959.7	36222	39495.6	34126.1	38790.7
9.71_436.3984m/z	436.398	27355.7	36706.2	42322.6	106961	34868.8	23122.7	44621.8	33462.2	35282.6	33198.4	27725.3	38364.7	44308.4	107891	34868.8	23759.3	46642.6	34221.6	35056.4	33758.1
9.71_682.3614m/z	682.361	0	66905.8	40144.4	44991.4	47056.9	53570.2	57071.7	50157	41065.8	44719.5	0	69928.8	42028	45382.4	47056.9	55045.1	59656.3	51295.2	40802.5	45473.5
9.72_718.5289m/z	718.529	4.82778e+06	4.36972e+06	4.472e+06	4.48983e+06	4.65952e+06	4.45257e+06	4.23567e+06	4.43712e+06	4.44306e+06	4.44394e+06	4.89301e+06	4.56716e+06	4.68183e+06	4.52885e+06	4.65952e+06	4.57517e+06	4.42749e+06	4.53782e+06	4.41458e+06	4.51887e+06
9.72_299.0331m/z	299.033	105354	96512.7	99564.9	101513	103431	97030.8	94687.8	97899.3	101747	104656	106777	100873	104237	102395	103431	99702.4	98975.9	100121	101095	106421
9.71_202.2159m/z	202.216	16413.6	17824.7	17566.5	16530.4	18189.3	15288.2	15497.7	16620.1	19019.9	16064.2	16635.3	18630.1	18390.8	16674.1	18189.3	15709.1	16199.6	16997.3	18898	16335
9.72_752.4802m/z	752.48	428263	356141	370732	369855	394752	367298	359840	365792	360970	405419	434049	372233	388127	373069	394752	377411	376136	374094	358655	412255
9.70_372.3459m/z	372.346	128704	167102	147172	124464	133207	143460	161739	129318	117783	128505	130443	174652	154078	125546	133207	147410	169064	132253	117028	130672
9.70_528.4092m/z	528.409	1.25941e+07	1.20345e+07	1.27201e+07	1.2798e+07	1.30349e+07	1.2086e+07	1.19982e+07	1.24685e+07	1.25996e+07	1.2633e+07	1.27643e+07	1.25782e+07	1.3317e+07	1.29092e+07	1.30349e+07	1.24187e+07	1.25416e+07	1.27515e+07	1.25188e+07	1.2846e+07
9.68_448.3747m/z	448.375	104855	109885	111161	92117.2	104207	103153	112548	97620	96422.4	98128.6	106271	114850	116377	92917.8	104207	105993	117645	99835.4	95804.2	99783
9.68_856.5270m/z	856.527	165982	109427	130412	125852	132602	122989	132366	113502	122441	144699	168225	114372	136531	126945	132602	126376	138360	116078	121656	147139
9.68_226.2157m/z	226.216	34330.1	38979.1	37571.7	33860.9	35672.3	33918.1	37044	35982.7	33463.1	33736.4	34793.9	40740.3	39334.6	34155.2	35672.3	34852	38721.7	36799.2	33248.6	34305.3
9.68_484.6705m/z	484.67	6788.04	4759.79	21177.6	6014.7	12021.7	17218.3	2877.88	5289.14	8311.41	21110	6879.75	4974.85	22171.3	6066.97	12021.7	17692.4	3008.21	5409.17	8258.12	21465.9
9.69_544.3384m/z	544.338	178815	165591	176456	179926	186924	173755	156554	178441	179581	196256	181231	173072	184736	181490	186924	178539	163643	182491	178430	199565
9.69_630.4767m/z	630.477	1.06526e+07	9.66209e+06	1.02088e+07	1.03288e+07	1.03149e+07	9.66997e+06	9.71089e+06	9.94354e+06	1.02317e+07	1.01191e+07	1.07965e+07	1.00987e+07	1.06878e+07	1.04186e+07	1.03149e+07	9.93621e+06	1.01507e+07	1.01692e+07	1.01661e+07	1.02897e+07
9.69_522.4352m/z	522.435	5.01113e+06	4.50792e+06	4.79544e+06	4.8029e+06	4.97035e+06	4.62772e+06	4.66238e+06	4.72419e+06	4.91774e+06	4.87397e+06	5.07884e+06	4.7116e+06	5.02045e+06	4.84464e+06	4.97035e+06	4.75513e+06	4.87352e+06	4.8314e+06	4.88621e+06	4.95615e+06
9.69_149.0229m/z	149.023	51790.7	47810.6	51869.5	54976.8	55165.7	45956.9	48199.9	52649.5	55023	52657.8	52490.4	49970.9	54303.3	55454.6	55165.7	47222.2	50382.7	53844.3	54670.2	53545.6
9.70_167.0123m/z	167.012	2.21377e+06	2.15381e+06	2.14931e+06	2.20949e+06	2.26152e+06	2.13803e+06	2.15276e+06	2.20162e+06	2.21935e+06	2.16734e+06	2.24368e+06	2.25112e+06	2.25016e+06	2.22869e+06	2.26152e+06	2.1969e+06	2.25025e+06	2.25158e+06	2.20512e+06	2.20389e+06
9.69_208.0386m/z	208.039	693032	671710	663653	685156	692637	657492	672332	677292	689054	660917	702396	702060	694792	691111	692637	675595	702780	692663	684636	672061
9.69_508.3751m/z	508.375	717687	899819	832578	764604	714202	819399	875437	736374	698412	699976	727384	940475	871644	771249	714202	841960	915083	753085	693934	711778
9.69_279.1581m/z	279.158	76316.6	69875.6	73675.1	82215.2	82479	67079.9	67464.8	78643.5	79114	81783.5	77347.7	73032.8	77132.1	82929.8	82479	68926.9	70520.1	80428.3	78606.8	83162.4
9.69_301.1400m/z	301.14	48274.6	31101.2	38464.1	38482.3	48881.2	38361.8	35302	40354.6	46522.7	45665.9	48926.8	32506.5	40268.9	38816.8	48881.2	39418	36900.7	41270.4	46224.4	46435.9
9.69_146.9798m/z	146.98	58226.6	52865	54240.4	54274.7	56409.1	53689.5	52911.6	54276.4	57806.5	59353.5	59013.3	55253.6	56785.4	54746.4	56409.1	55167.7	55307.8	55508.2	57435.9	60354.3
9.69_505.4088m/z	505.409	96610.1	90324.8	95397	75258.4	89706.8	86908.7	89564.8	88328	85578.4	90293.3	97915.4	94405.9	99873.2	75912.5	89706.8	89301.6	93621	90332.5	85029.7	91815.6
9.69_531.4185m/z	531.419	52615.6	41085	54075	54653.2	56373.3	50904.1	46419.6	50313.4	47730.2	48802.4	53326.5	42941.4	56612.3	55128.1	56373.3	52305.6	48521.9	51455.2	47424.1	49625.2
9.69_776.5697m/z	776.57	47138.3	41468.2	53056.6	35501	48797.2	38447.1	57162.2	44900	51439.6	58907.4	47775.2	43341.8	55546.2	35809.5	48797.2	39505.7	59750.9	45919	51109.8	59900.6
9.69_635.4320m/z	635.432	17507.9	28427.3	22248.4	20523	22064.6	21146.3	24031.1	22045.7	17449.2	23367.1	17744.5	29711.7	23292.3	20701.3	22064.6	21728.5	25119.4	22546	17337.3	23761.1
9.69_200.2008m/z	200.201	67423.4	56883.1	60110.3	63294	68627.6	59450.7	61638.7	61789.8	62189.4	63727.6	68334.4	59453.2	62930.8	63844.1	68627.6	61087.6	64430.1	63192.1	61790.7	64802.1
9.68_873.5537m/z	873.554	381838	305562	337324	318339	341831	326148	296901	309436	302217	327395	386997	319368	353152	321106	341831	335128	310346	316458	300279	332915
9.72_391.3406m/z	391.341	259438	214092	236928	251317	257676	228285	219156	239513	255900	239553	262943	223766	248045	253501	257676	234570	229081	244949	254260	243592
9.72_544.4155m/z	544.415	275129	449754	341338	220810	241040	381987	433123	268209	200937	214297	278846	470075	357354	222729	241040	392504	452738	274296	199648	217910
9.73_637.3904m/z	637.39	29133.1	39954.4	45857.3	23677	40951.8	32732	24708.3	42452.5	36443.6	26919.8	29526.8	41759.7	48009.1	23882.8	40951.8	33633.2	25827.2	43415.9	36210	27373.6
9.73_414.3197m/z	414.32	34354.4	36359.4	32912.8	36642.6	32251.5	33416.1	33131.8	36726.1	35272	31993.1	34818.6	38002.2	34457.2	36961	32251.5	34336.2	34632.2	37559.6	35045.9	32532.5
9.73_419.8168m/z	419.817	6049.19	4222.34	2935.88	5973.8	4397.36	5031.08	4601.22	4607.3	3342.29	5637.61	6130.92	4413.12	3073.64	6025.72	4397.36	5169.6	4809.6	4711.86	3320.86	5732.66
9.73_323.9305m/z	323.931	15343.5	15167.1	13913.3	17875.4	14105.3	12647.3	16167.3	14303.7	15940.2	16749.7	15550.8	15852.4	14566.2	18030.7	14105.3	12995.5	16899.4	14628.3	15838	17032.2
9.73_763.5584m/z	763.558	1.13002e+06	1.00755e+06	1.00346e+06	1.00016e+06	1.05442e+06	1.01877e+06	943027	999737	1.03801e+06	1.02826e+06	1.14529e+06	1.05308e+06	1.05054e+06	1.00885e+06	1.05442e+06	1.04682e+06	985734	1.02242e+06	1.03135e+06	1.0456e+06
9.73_382.3149m/z	382.315	52723.4	48573.9	51699.5	45731.5	54753.9	47500	49221.3	47500.3	52149.5	48794.2	53435.7	50768.6	54125.3	46128.9	54753.9	48807.8	51450.4	48578.3	51815.1	49616.8
9.73_125.9859m/z	125.986	18174.3	17829.2	17593.7	19078.2	18924.6	15506.5	18502.6	18651.7	17988.6	18782.7	18419.9	18634.8	18419.2	19244	18924.6	15933.4	19340.5	19074.9	17873.2	19099.3
9.73_621.4169m/z	621.417	18787.4	12192.7	29499.3	6644.29	26122.1	22966.3	14354.8	21836.3	24950.7	16048.2	19041.2	12743.6	30883.5	6702.03	26122.1	23598.7	15004.9	22331.9	24790.7	16318.8
9.73_419.3151m/z	419.315	29807.7	26891.6	21232.2	25264	25406.7	23360.5	27084.5	19976.8	13516.6	19532.8	30210.5	28106.6	22228.5	25483.6	25406.7	24003.7	28311.1	20430.1	13429.9	19862.1
9.73_277.2366m/z	277.237	9990.41	9823.77	9684.08	9254.31	8621.29	8664.82	9412.79	9756.14	10338.9	8578.12	10125.4	10267.6	10138.5	9334.74	8621.29	8903.39	9839.07	9977.55	10272.6	8722.75
9.73_370.3304m/z	370.33	32715.4	34719.3	34807.3	30741.7	33099.7	36424.6	39887	31447.2	26154.2	33299.7	33157.4	36288	36440.6	31008.9	33099.7	37427.5	41693.4	32160.8	25986.5	33861.2
9.74_806.5798m/z	806.58	2.63725e+06	2.69474e+06	2.53635e+06	2.36609e+06	2.55216e+06	2.52164e+06	2.53238e+06	2.33888e+06	2.40681e+06	2.40417e+06	2.67288e+06	2.8165e+06	2.65536e+06	2.38666e+06	2.55216e+06	2.59107e+06	2.64706e+06	2.39195e+06	2.39137e+06	2.4447e+06
9.74_314.3409m/z	314.341	16758.3	13595.8	15626.3	14211.8	16296.3	12770.7	15052.4	14439	14102.7	12564.6	16984.7	14210.1	16359.6	14335.4	16296.3	13122.4	15734.1	14766.7	14012.3	12776.4
9.74_412.3076m/z	412.308	52653.9	40454	38719.9	53699.6	47161.7	43600.1	38502.8	38926	43791.5	50586.4	53365.3	42281.8	40536.7	54166.2	47161.7	44800.5	40246.4	39809.4	43510.7	51439.3
9.74_412.8093m/z	412.809	17028.5	13752.4	7395.79	21278.9	13474.9	14618	8513.86	12736.7	12811.6	11510	17258.6	14373.8	7742.82	21463.9	13474.9	15020.4	8899.43	13025.8	12729.4	11704.1
9.74_660.4873m/z	660.487	5.3583e+06	5.02045e+06	5.02721e+06	5.15675e+06	5.36518e+06	5.04126e+06	4.73507e+06	5.05317e+06	5.27059e+06	5.15421e+06	5.43069e+06	5.24729e+06	5.26309e+06	5.20157e+06	5.36518e+06	5.18007e+06	4.94951e+06	5.16784e+06	5.23679e+06	5.24111e+06
9.74_434.8222m/z	434.822	183235	159085	151282	174609	159336	152915	148751	170019	173577	170670	185711	166273	158380	176126	159336	157125	155487	173877	172464	173548
9.74_406.2785m/z	406.279	62728.4	65521.9	56944.8	56623.9	58878.5	60798.4	65436.4	55978.1	63747.8	57572.5	63575.9	68482.4	59616.8	57116	58878.5	62472.4	68399.9	57248.4	63339	58543.2
9.73_283.2234m/z	283.223	13831.4	12148.3	10443.7	13902.7	12668.5	8967.86	11222.5	14351	14544.1	13863.1	14018.3	12697.2	10933.8	14023.6	12668.5	9214.77	11730.8	14676.7	14450.9	14096.9
9.72_654.3300m/z	654.33	0	624283	569392	658991	666249	575507	542864	610419	616832	624645	0	652490	596109	664718	666249	591353	567449	624272	612877	635177
9.73_917.5800m/z	917.58	138513	111242	108615	97066.4	104088	108541	111725	109504	113716	116255	140384	116269	113711	97909.9	104088	111529	116785	111989	112986	118215
9.73_424.3256m/z	424.326	246346	217901	236336	229392	244502	227414	223286	229284	236190	236116	249675	227747	247425	231386	244502	233676	233398	234487	234676	240097
9.72_769.5067m/z	769.507	268067	250136	253984	263908	270748	251294	249141	273663	265971	251328	271688	261438	265901	266202	270748	258213	260424	279873	264266	255565
9.72_471.4512m/z	471.451	92773.9	91011.4	104504	96750.1	101712	90885.6	91222.3	101500	100129	101827	94027.4	95123.5	109408	97591	101712	93388	95353.5	103803	99487.4	103544
9.72_200.3135m/z	200.313	26776.4	26839.3	28588.4	29519.9	30377.7	27762.1	26135.8	28900.2	29965.7	30697.9	27138.2	28052	29929.8	29776.5	30377.7	28526.5	27319.5	29556	29773.6	31215.5
9.72_554.1747m/z	554.175	116762	14640.2	115859	117719	130220	9635.62	24856.5	106569	109868	144440	118339	15301.6	121295	118742	130220	9900.91	25982.2	108988	109163	146876
9.72_900.5533m/z	900.553	45719.2	32650.3	41034.1	41248.2	40183.1	41232.3	35394	45966.6	50052.9	51124.6	46336.9	34125.6	42959.5	41606.6	40183.1	42367.5	36996.9	47009.8	49732	51986.6
9.72_292.2837m/z	292.284	11538.4	11686.8	11344.2	11986.3	11813.1	9859.56	11789.3	10833.7	10528.6	11347.9	11694.3	12214.9	11876.4	12090.5	11813.1	10131	12323.2	11079.6	10461.1	11539.2
9.72_472.3286m/z	472.329	30497.5	33593.3	32114.9	29758.1	34184.8	26085.4	31783.7	34951.9	27301.6	33398.4	30909.5	35111.2	33621.8	30016.7	34184.8	26803.6	33223.1	35745.1	27126.5	33961.5
9.72_459.7953m/z	459.795	7390.03	4900.57	3146.79	4842.22	4011.2	5653.23	4023.08	4204.28	2647.02	4635.46	7489.88	5121.99	3294.45	4884.3	4011.2	5808.88	4205.27	4299.69	2630.04	4713.61
9.73_296.9701m/z	296.97	62999.7	61997.2	60093.5	67775.5	64642.6	59380.9	60783.6	60721	61698.5	64913.1	63850.9	64798.4	62913.2	68364.5	64642.6	61015.9	63536.3	62099	61302.9	66007.5
9.72_444.3307m/z	444.331	145883	122518	122981	129915	130797	122085	118000	133557	141512	128341	147854	128054	128751	131044	130797	125446	123343	136588	140604	130505
9.72_672.5239m/z	672.524	159765	161284	154094	135590	153178	154094	148117	148795	156864	155446	161923	168571	161324	136768	153178	158337	154825	152172	155858	158067
9.72_200.1599m/z	200.16	22761.7	18349.2	21883.2	18741.6	22169	20012.8	17545.4	17209.3	20202.1	23347.5	23069.2	19178.3	22910	18904.5	22169	20563.8	18340	17599.9	20072.6	23741.2
9.72_459.2937m/z	459.294	20968.6	15133.2	14305.8	21681.4	17779.9	13878.7	21624	13908.8	15453	16135.3	21251.9	15816.9	14977	21869.9	17779.9	14260.8	22603.2	14224.5	15354	16407.3
9.72_644.4918m/z	644.492	18719.4	18446.1	27521.9	14423.4	26485.8	16561.1	14922.4	20388.4	19373.4	17866.8	18972.4	19279.6	28813.3	14548.8	26485.8	17017.1	15598.2	20851	19249.2	18168.1
9.72_536.3700m/z	536.37	68240.4	73526.9	75881.2	59439.5	60127.2	75957.7	73656.4	63248.9	59884.5	50603.9	69162.4	76849.1	79441.6	59956.1	60127.2	78049.1	76992.1	64684.3	59500.6	51457.1
9.72_527.3909m/z	527.391	12532.8	24186.9	18322.9	12778.2	9356.19	21265.1	26799.1	13157.6	9487.24	10940.4	12702.2	25279.7	19182.7	12889.2	9356.19	21850.6	28012.8	13456.2	9426.41	11124.9
9.73_616.4612m/z	616.461	7.72558e+06	7.19459e+06	7.58597e+06	7.3327e+06	7.81e+06	7.40001e+06	6.94787e+06	7.47977e+06	7.73196e+06	7.55625e+06	7.82997e+06	7.51966e+06	7.94192e+06	7.39643e+06	7.81e+06	7.60376e+06	7.26252e+06	7.64952e+06	7.68239e+06	7.68365e+06
9.73_354.2838m/z	354.284	224104	201308	216045	221874	230320	216189	201543	217747	227078	217258	227131	210404	226182	223802	230320	222142	210670	222688	225622	220921
9.72_368.3154m/z	368.315	31807.4	37530.1	33882.6	29997	34264.8	38019.7	39381.8	31971	28001.8	28463.6	32237.2	39225.8	35472.4	30257.7	34264.8	39066.5	41165.3	32696.5	27822.2	28943.5
9.68_520.3388m/z	520.339	423139	343453	401967	406410	419363	364520	372128	420743	442681	429446	428856	358971	420828	409942	419363	374556	388980	430292	439843	436687
9.68_400.3047m/z	400.305	129937	116017	127493	121416	119063	123885	118731	119515	126426	126453	131692	121259	133475	122471	119063	127296	124108	122228	125616	128585
9.68_614.4823m/z	614.482	34604.1	21610.8	25531.7	21262.6	12492.8	23454.5	24379.6	21634.8	21835.3	22226.5	35071.7	22587.2	26729.7	21447.4	12492.8	24100.3	25483.7	22125.8	21695.3	22601.2
9.64_885.6779m/z	885.678	25054.1	20186.3	38140.4	16952.5	19623.4	18058.5	18657.8	20080.9	15895.9	19680.7	25392.6	21098.3	39930.1	17099.8	19623.4	18555.7	19502.8	20536.7	15794	20012.6
9.64_555.4203m/z	555.42	28104.7	60445.5	48903.2	34985.9	26144.8	37105.9	67750.4	29489.2	24842.3	29175.6	28484.5	63176.6	51197.9	35289.9	26144.8	38127.5	70818.6	30158.5	24683	29667.5
9.65_532.3502m/z	532.35	1.57013e+06	1.68123e+06	1.77745e+06	1.61597e+06	1.65566e+06	1.5264e+06	1.79636e+06	1.6721e+06	1.71477e+06	1.56101e+06	1.59134e+06	1.75719e+06	1.86085e+06	1.63001e+06	1.65566e+06	1.56843e+06	1.87771e+06	1.71005e+06	1.70378e+06	1.58733e+06
9.65_829.5276m/z	829.528	498802	443309	456735	461049	472279	453830	484084	429178	507833	440433	505541	463339	478166	465056	472279	466326	506007	438918	504577	447859
9.65_457.3485m/z	457.349	244795	336964	313106	254115	259524	276846	341332	269867	260574	255833	248103	352190	327798	256323	259524	284468	356790	275991	258904	260146
9.65_560.3810m/z	560.381	221917	316663	310531	245539	227781	282551	332681	240801	258377	237144	224915	330971	325101	247673	227781	290331	347747	246266	256721	241142
9.65_298.2369m/z	298.237	98885.6	124230	112931	87058.9	100159	105529	119790	101093	90446.6	84803	100222	129843	118230	87815.5	100159	108434	125215	103387	89866.7	86232.8
9.65_480.4247m/z	480.425	121632	153600	152021	114776	121847	146178	227268	129293	127351	117209	123276	160540	159154	115774	121847	150203	237561	132227	126534	119185
9.64_658.4723m/z	658.472	19205.6	33154	56946.6	42075.5	17344.6	15738.5	14027.9	60298.1	46932.7	61927.5	19465	34652	59618.6	42441.1	17344.6	16171.8	14663.2	61666.5	46631.8	62971.7
9.65_812.5011m/z	812.501	270077	208130	222912	232121	265075	208324	227351	219070	246082	247292	273726	217534	233372	234139	265075	214060	237647	224042	244504	251462
9.65_316.2474m/z	316.247	35415.5	38359	36863.4	34356.5	37628	37585.4	37000.1	34318.6	35796.5	35834	35894	40092.2	38593.1	34655	37628	38620.2	38675.7	35097.4	35566.9	36438.2
9.65_71.0832m/z	71.0832	1760.71	1438.89	1659.45	1390.47	1565.4	1464.28	1586.82	1705.18	1488.9	1409.27	1784.5	1503.91	1737.31	1402.56	1565.4	1504.59	1658.68	1743.88	1479.35	1433.03
9.65_335.2181m/z	335.218	20509.3	19388.4	14247.6	17449.2	16953.4	18138.3	18703.4	19518	20751.6	16130.4	20786.4	20264.4	14916.1	17600.9	16953.4	18637.7	19550.5	19960.9	20618.5	16402.4
9.65_435.3667m/z	435.367	22920.5	26722.7	27344.8	13412.3	22239.1	19477.3	30231.4	23561.1	18300.3	18487.9	23230.2	27930.1	28627.8	13528.9	22239.1	20013.6	31600.5	24095.8	18183	18799.7
9.65_313.2362m/z	313.236	55651	63383.8	65160.6	61554.2	61635.5	59200.9	64569.6	60655.8	59955.4	60736.8	56402.9	66247.7	68218	62089.1	61635.5	60830.8	67493.8	62032.3	59571	61760.9
9.65_512.3781m/z	512.378	244507	206481	224877	222889	231719	221213	234731	242623	217607	237094	247811	215811	235428	224826	231719	227304	245361	248129	216212	241091
9.65_316.3200m/z	316.32	30921.8	30431.2	28610.3	29367.6	27169.2	28077.4	31044.7	27054.2	30099.7	28055.5	31339.6	31806.2	29952.7	29622.9	27169.2	28850.4	32450.7	27668.2	29906.7	28528.5
9.65_516.3549m/z	516.355	90087.6	96414.2	99638.2	82651.3	92362	90641.3	94268.7	84436.6	90584.2	92150.1	91304.8	100770	104313	83369.7	92362	93136.9	98537.8	86352.8	90003.4	93703.8
9.65_295.2260m/z	295.226	16600.3	15163.7	15582	15659.1	13490.3	15189.4	15978	17079.8	16090.6	15302.7	16824.6	15848.9	16313.1	15795.2	13490.3	15607.6	16701.6	17467.4	15987.4	15560.7
9.65_392.3719m/z	392.372	16352.5	49281.1	17017.1	52995.8	12338	24546.4	22104	12634.6	9026.28	26434.8	16573.5	51507.7	17815.6	53456.4	12338	25222.2	23105	12921.3	8968.41	26880.5
9.64_356.2453m/z	356.245	24217.5	29875.8	31366.9	23215.1	31856.6	32310.4	33176.1	20525.7	25762.4	23137	24544.8	31225.7	32838.7	23416.9	31856.6	33200	34678.6	20991.5	25597.2	23527.1
9.64_756.5511m/z	756.551	125668	175731	177961	179025	224807	130971	188390	138518	199856	186426	127366	183671	186311	180581	224807	134577	196922	141662	198575	189569
9.64_481.3720m/z	481.372	213998	217197	198607	207869	237506	198851	217571	236351	235834	213519	216889	227011	207926	209676	237506	204326	227424	241715	234322	217119
9.64_313.3204m/z	313.32	53165.5	49458.1	49762.2	46992.9	50316.1	46003.8	49840.8	53043.5	49481.8	49012.9	53883.8	51692.7	52097.2	47401.3	50316.1	47270.4	52097.9	54247.2	49164.5	49839.3
9.64_501.4074m/z	501.407	112013	107516	98796.3	107706	112087	114577	107559	114636	114312	115112	113526	112374	103432	108642	112087	117731	112431	117238	113579	117052
9.64_526.4295m/z	526.43	87585.8	107143	97492.3	105381	120374	102695	124211	119815	89282.1	85648.3	88769.1	111984	102067	106297	120374	105522	129836	122535	88709.6	87092.3
9.64_412.3256m/z	412.326	29277.8	28123	29176.9	29169.5	33681.4	30121.8	31200.4	30608	30869.5	29617.8	29673.4	29393.6	30546	29423	33681.4	30951.1	32613.4	31302.7	30671.6	30117.2
9.64_305.2940m/z	305.294	14837.1	13477.6	13161.9	12465.1	13677.8	9592.13	10853.7	11813.1	12987.9	14788.9	15037.5	14086.6	13779.5	12573.4	13677.8	9856.23	11345.2	12081.2	12904.6	15038.3
9.64_498.6997m/z	498.7	25589	13462.7	17618.6	7904.79	32103.6	27112	19248.9	22974.4	10772	24576.6	25934.8	14071	18445.3	7973.49	32103.6	27858.5	20120.6	23495.8	10703	24991
9.64_498.0941m/z	498.094	22325.4	26849.9	21452.6	28349.5	13422.7	13247.1	24746.2	14733.5	31065.1	21242.1	22627	28063.1	22459.2	28595.9	13422.7	13611.8	25866.9	15067.9	30865.9	21600.3
9.64_373.3322m/z	373.332	24414.4	28110.9	31069.9	26557	27232	27773.8	33687.1	26535.3	23199.7	27723.1	24744.3	29381	32527.8	26787.8	27232	28538.5	35212.7	27137.5	23050.9	28190.5
9.64_416.2664m/z	416.266	1.1039e+06	1.04113e+06	1.07497e+06	1.09724e+06	1.15192e+06	1.04088e+06	1.07637e+06	1.07783e+06	1.14476e+06	1.10769e+06	1.11882e+06	1.08817e+06	1.12541e+06	1.10678e+06	1.15192e+06	1.06954e+06	1.12511e+06	1.10229e+06	1.13742e+06	1.12637e+06
9.64_350.3253m/z	350.325	686748	667254	660167	696931	702381	667483	689024	668132	706098	688024	696026	697403	691144	702987	702381	685861	720228	683294	701571	699624
9.64_421.2218m/z	421.222	94430.1	143914	139672	96949.1	103806	112088	159795	107811	106501	94671.4	95706	150416	146226	97791.7	103806	115175	167032	110258	105819	96267.6
9.64_330.2630m/z	330.263	54428.6	55050	56011.3	47487.3	55724.4	55372.8	53231.4	56034.8	48187.1	49622.9	55164	57537.3	58639.5	47900.1	55724.4	56897.4	55642.1	57306.4	47878.2	50459.5
9.64_537.3056m/z	537.306	85773.1	139284	126829	81066.4	92479	107915	141008	106331	93339.7	81485.3	86932	145577	132781	81771	92479	110886	147394	108744	92741.2	82859.1
9.64_369.3503m/z	369.35	164460	915007	641669	7480.43	0	748352	840845	207385	0	0	166682	956350	671778	7545.45	0	768957	878924	212091	0	0
9.64_466.2799m/z	466.28	41786.7	42596.7	44624.2	35029.8	40442.2	35721.8	53438.6	30079.4	38293.3	38523.8	42351.2	44521.3	46718.1	35334.2	40442.2	36705.3	55858.7	30762	38047.8	39173.3
9.64_443.2034m/z	443.203	33596.7	67459.6	61260.3	36629.9	40392.1	44319.5	72966.4	36781.7	41131.6	38771.1	34050.7	70507.7	64134.8	36948.2	40392.1	45539.8	76270.9	37616.4	40867.9	39424.8
9.64_939.8297m/z	939.83	83776.5	156570	154642	77707.1	110469	111077	153588	101590	92177.9	90828.1	84908.4	163644	161898	78382.4	110469	114135	160544	103895	91586.9	92359.5
9.64_452.3933m/z	452.393	475658	473613	528949	515990	506906	452197	545415	520796	513006	495072	482084	495013	553768	520474	506906	464648	570115	532615	509717	503419
9.65_358.2942m/z	358.294	24502.5	19891.2	20981.6	21612.2	19166.6	19223.3	20911.4	19408	21406.8	18629.8	24833.5	20790	21966.1	21800	19166.6	19752.6	21858.4	19848.4	21269.6	18943.9
9.65_582.3629m/z	582.363	24028.9	28001.7	27129.2	20679.1	30297.4	26167.1	23509.4	25208.1	26816.6	25477.1	24353.6	29267	28402.1	20858.8	30297.4	26887.5	24574	25780.1	26644.6	25906.7
9.66_440.3569m/z	440.357	1.80721e+07	1.68622e+07	1.76066e+07	1.78643e+07	1.83525e+07	1.67632e+07	1.76761e+07	1.75222e+07	1.83568e+07	1.77678e+07	1.83163e+07	1.76241e+07	1.84327e+07	1.80195e+07	1.83525e+07	1.72247e+07	1.84766e+07	1.79198e+07	1.82391e+07	1.80673e+07
9.67_338.3159m/z	338.316	35111.9	31775.4	34946	34728.2	33947.1	32697.2	33861.7	34301.7	36039.9	35344.3	35586.3	33211.1	36585.7	35030	33947.1	33597.5	35395.2	35080.1	35808.8	35940.3
9.67_244.2263m/z	244.226	1.03297e+06	979470	961170	902460	988323	1.0028e+06	1.01657e+06	963400	988226	961172	1.04693e+06	1.02373e+06	1.00627e+06	910303	988323	1.03041e+06	1.06261e+06	985263	981890	977378
9.67_512.4143m/z	512.414	290733	291498	285316	275383	277999	253683	265279	282042	283744	264093	294661	304669	298704	277777	277999	260668	277292	288443	281925	268546
9.67_489.3382m/z	489.338	82806.1	72571.7	88368.5	103016	67845.9	56537.5	67282.2	77787.1	76085.7	95984	83924.9	75850.7	92514.9	103911	67845.9	58094.1	70329.2	79552.4	75597.9	97602.4
9.67_607.3798m/z	607.38	70337.5	64147.4	94254.9	90667.9	63671.9	57077.5	59486.7	70059.3	60762.5	88025.1	71287.8	67045.7	98677.5	91455.9	63671.9	58649	62180.6	71649.2	60372.9	89509.3
9.67_591.4054m/z	591.405	42997.9	42782.8	68684.6	72216	52122.7	40750.1	42984.9	53459.7	50820	50573.2	43578.9	44715.8	71907.4	72843.6	52122.7	41872.1	44931.6	54672.9	50494.2	51425.9
9.67_296.9699m/z	296.97	15136.7	17063.6	16622.3	14453.6	14988.1	16522.5	17032.2	18386.3	18184	15121.7	15341.2	17834.6	17402.3	14579.2	14988.1	16977.4	17803.6	18803.6	18067.4	15376.7
9.68_484.3830m/z	484.383	1.62238e+07	1.46898e+07	1.60017e+07	1.61197e+07	1.59793e+07	1.48141e+07	1.51602e+07	1.55449e+07	1.61371e+07	1.59673e+07	1.6443e+07	1.53535e+07	1.67525e+07	1.62598e+07	1.59793e+07	1.5222e+07	1.58468e+07	1.58977e+07	1.60336e+07	1.62366e+07
9.67_300.3527m/z	300.353	42087.9	40047.4	40130.6	41986.4	41543.2	40205.7	44804.3	45052.2	43556	44626.9	42656.5	41856.8	42013.6	42351.3	41543.2	41312.6	46833.4	46074.6	43276.7	45379.3
9.68_586.4504m/z	586.45	1.49505e+07	1.34741e+07	1.45539e+07	1.46669e+07	1.45835e+07	1.34074e+07	1.3895e+07	1.40636e+07	1.44961e+07	1.44341e+07	1.51525e+07	1.40829e+07	1.52368e+07	1.47944e+07	1.45835e+07	1.37765e+07	1.45242e+07	1.43828e+07	1.44031e+07	1.46774e+07
9.68_341.2652m/z	341.265	110126	110750	115719	105759	107079	99583.1	109622	101169	103538	108742	111614	115754	121148	106678	107079	102325	114586	103465	102874	110575
9.68_505.3126m/z	505.313	64660.3	62595.5	81217.2	78893.3	60675.5	48802.7	64454.5	69059.6	64632.2	79490.2	65533.9	65423.8	85028	79578.9	60675.5	50146.4	67373.5	70626.8	64217.8	80830.5
9.68_600.4298m/z	600.43	111449	96455.3	108948	96262.2	106487	93648.1	114910	112589	112600	121567	112955	100813	114060	97098.8	106487	96226.5	120114	115144	111878	123617
9.68_266.2082m/z	266.208	20361.5	23947.5	21272.7	16502.3	18245.1	24440.3	26665.5	19537.4	21616.4	17171.7	20636.6	25029.6	22270.8	16645.7	18245.1	25113.3	27873.1	19980.7	21477.8	17461.2
9.68_288.2342m/z	288.234	19204.4	18409.1	15410.1	14522.4	18132.1	17784.7	18047.9	16808.1	15332.7	15025	19463.9	19240.9	16133.2	14648.6	18132.1	18274.3	18865.3	17189.6	15234.4	15278.3
9.68_644.4564m/z	644.456	85693	69757	85717.7	78606.2	78647.1	86242.3	89844.5	74742.4	69381.7	94585.5	86850.8	72908.9	89739.8	79289.4	78647.1	88616.9	93913.3	76438.6	68936.8	96180.3
9.68_487.3915m/z	487.391	52694	49949.6	56019.5	52924	54838.7	48903.4	49946.7	52516.5	54320.2	52244.7	53406	52206.5	58648.1	53383.9	54838.7	50249.8	52208.6	53708.3	53972	53125.6
9.68_139.0175m/z	139.018	17249	15855.5	16735.6	16712.5	14719.2	15201.9	15896.5	16132.1	18149.8	15925	17482.1	16571.9	17520.9	16857.7	14719.2	15620.4	16616.4	16498.2	18033.5	16193.5
9.68_467.3567m/z	467.357	221075	195607	215566	220670	209137	192324	191211	213053	208506	208931	224062	204445	225681	222588	209137	197619	199871	217888	207169	212453
9.67_708.5092m/z	708.509	221684	185801	215002	195167	218924	202813	181123	200337	220714	210749	224679	194197	225090	196863	218924	208397	189325	204884	219299	214303
9.67_556.4032m/z	556.403	181601	148654	154500	162437	173105	157145	163226	169230	171516	174375	184055	155370	161750	163849	173105	161471	170618	173071	170417	177315
9.67_319.2833m/z	319.283	2.54539e+06	2.33923e+06	2.45057e+06	2.469e+06	2.56233e+06	2.36955e+06	2.41888e+06	2.45379e+06	2.59588e+06	2.55163e+06	2.57978e+06	2.44492e+06	2.56555e+06	2.49046e+06	2.56233e+06	2.4348e+06	2.52842e+06	2.50948e+06	2.57923e+06	2.59465e+06
9.66_542.4248m/z	542.425	2.04115e+07	1.87262e+07	1.96876e+07	2.00885e+07	2.02831e+07	1.86573e+07	1.95588e+07	1.91944e+07	2.01468e+07	1.95939e+07	2.06873e+07	1.95723e+07	2.06114e+07	2.02631e+07	2.02831e+07	1.9171e+07	2.04445e+07	1.963e+07	2.00176e+07	1.99243e+07
9.66_442.3631m/z	442.363	549395	520649	531003	551404	562595	520478	520003	525193	561868	533365	556817	544174	555919	556196	562595	534808	543553	537112	558266	542358
9.66_423.3303m/z	423.33	433013	378352	442320	429491	459279	392202	416597	415830	427746	421333	438863	395447	463075	433224	459279	403001	435464	425267	425003	428437
9.66_468.3881m/z	468.388	698738	722841	780689	755296	733872	708709	743667	708576	734997	700471	708178	755501	817320	761860	733872	728222	777345	724656	730284	712281
9.66_445.3125m/z	445.313	156988	163540	212814	223493	193929	166667	190904	163248	149764	162468	159110	170930	222800	225436	193929	171256	199550	166952	148804	165207
9.66_461.2860m/z	461.286	52584.6	55845.8	74429.2	77930.8	63202.4	61553.5	66969.1	48316.3	49361.8	44510.3	53295.1	58369.1	77921.6	78608	63202.4	63248.2	70001.9	49412.8	49045.3	45260.8
9.66_559.2871m/z	559.287	118702	160757	137259	103068	103710	134111	156188	107573	117803	115842	120306	168020	143700	103964	103710	137804	163261	110014	117048	117795
9.66_563.3539m/z	563.354	86368.8	73540.4	100261	117376	103040	87085.9	108118	74000.2	81235.7	85707.3	87535.7	76863.2	104965	118396	103040	89483.6	113015	75679.5	80714.9	87152.4
9.66_547.3804m/z	547.38	89860.9	79537.2	90723.1	124990	104384	89644.3	99558.7	81660	82104.4	83174.3	91075	83130.9	94980	126076	104384	92112.5	104067	83513.2	81578	84576.7
9.66_440.1051m/z	440.105	38943	35451.3	15463.4	36755.3	24076.1	21047.7	38091.3	34055.7	38191.9	21707.4	39469.1	37053.1	16189	37074.7	24076.1	21627.2	39816.3	34828.6	37947	22073.4
9.66_575.2607m/z	575.261	44247.4	52681.5	42881.2	30834.2	39060.3	57733.6	59104.5	36274.4	43738.2	40423.2	44845.3	55061.8	44893.3	31102.2	39060.3	59323.2	61781.2	37097.6	43457.7	41104.8
9.66_553.2794m/z	553.279	33782.2	54378.4	47628.6	36832.4	35072.7	39227.7	62128.3	43015.3	37827.4	31048	34238.6	56835.3	49863.4	37152.5	35072.7	40307.7	64941.9	43991.4	37584.9	31571.5
9.66_542.7624m/z	542.762	6989.92	0	24168.3	5624.59	16448.8	17350.8	0	5867.6	3370.99	19224.1	7084.36	0	25302.3	5673.47	16448.8	17828.6	0	6000.76	3349.37	19548.2
9.66_399.2498m/z	399.25	91578.6	87955.1	96974.5	80541.3	86125.9	87564.1	81663.3	90565.6	84511.1	94189.3	92815.9	91929.2	101525	81241.2	86125.9	89975	85361.6	92620.9	83969.3	95777.4
9.66_520.3960m/z	520.396	614221	779108	731358	637765	649191	732903	769176	632557	615534	611131	622520	814310	765675	643307	649191	753082	804010	646912	611587	621435
9.66_570.4551m/z	570.455	37609.8	41767.4	63285.6	39817.8	33611.8	27094.2	38203.7	28395.8	28844.8	37332.2	38117.9	43654.6	66255.1	40163.8	33611.8	27840.2	39933.9	29040.2	28659.9	37961.7
9.66_525.3987m/z	525.399	36781.6	32463.4	44190.9	27351.5	38831.1	36265.3	36018.5	38794.5	33644.4	39518.2	37278.6	33930.2	46264.5	27589.2	38831.1	37263.8	37649.7	39674.9	33428.7	40184.5
9.66_688.4824m/z	688.482	86553.5	71886.8	71672.5	54634.1	61487.1	55109.3	42778.2	61816.7	87313.7	65917.7	87722.9	75134.9	75035.5	55109	61487.1	56626.7	44715.5	63219.5	86753.8	67029.1
9.67_336.3097m/z	336.31	4.42682e+06	4.0682e+06	4.24775e+06	4.3089e+06	4.44423e+06	4.15017e+06	4.18624e+06	4.3106e+06	4.48159e+06	4.39111e+06	4.48663e+06	4.25201e+06	4.44706e+06	4.34634e+06	4.44423e+06	4.26444e+06	4.37582e+06	4.40842e+06	4.45285e+06	4.46514e+06
9.74_361.2211m/z	361.221	40429.2	49710.2	47816.3	43300.2	42181.6	47539.8	51078	46088.7	41527.6	39348.8	40975.4	51956.3	50059.9	43676.5	42181.6	48848.7	53391.2	47134.7	41261.4	40012.2
9.64_356.2782m/z	356.278	84134.3	73151.5	76880.1	82491.1	80475.7	74236.7	73332.6	76313.5	84777	87937.9	85271.1	76456.7	80487.4	83208	80475.7	76280.6	76653.7	78045.4	84233.4	89420.6
9.74_298.8715m/z	298.872	7093.26	4778.85	8985.74	9194.53	8872.7	6140.41	5190.95	8695.41	6995.28	6913.99	7189.09	4994.77	9407.37	9274.44	8872.7	6309.47	5426.03	8892.75	6950.43	7030.56
9.74_422.1584m/z	422.158	0	0	0	0	0	0	0	0	0	126091	0	0	0	0	0	0	0	0	0	128217
9.82_391.2831m/z	391.283	54489.2	54437.4	80510.1	14211.2	73487.6	52774.5	54360.2	18843.7	14822.5	18680.6	55225.4	56897.1	84287.8	14334.7	73487.6	54227.5	56822	19271.3	14727.5	18995.5
9.82_537.8799m/z	537.88	51122.9	48071	48021.7	56328.9	50206.4	51315.3	50366	50840.3	50829.2	51424.8	51813.7	50243	50274.9	56818.4	50206.4	52728.2	52646.9	51994.1	50503.3	52291.8
9.82_503.8214m/z	503.821	31927.9	28029.8	24676.5	31891.4	28810.6	32212	26645.7	29767	30864.1	27227.6	32359.3	29296.2	25834.4	32168.6	28810.6	33098.9	27852.5	30442.5	30666.2	27686.7
9.83_316.2836m/z	316.284	70977.2	68252.9	69176.9	71448.4	69245.6	69560.7	72722.7	67034.4	64933.5	68490.3	71936.2	71336.8	72422.8	72069.4	69245.6	71476	76016.1	68555.7	64517.2	69645
9.83_382.3152m/z	382.315	50480.7	44464.8	45444.5	45080.3	50395.7	50994.7	49264.3	48662.5	48131.5	45817	51162.7	46473.9	47576.9	45472.1	50395.7	52398.8	51495.3	49766.8	47822.9	46589.5
9.83_279.1582m/z	279.158	14873.1	13762.3	14491.7	12614.3	13346.3	12424.2	12429.5	14998.8	17965	11986.1	15074.1	14384.2	15171.7	12723.9	13346.3	12766.3	12992.4	15339.1	17849.8	12188.2
9.83_581.4041m/z	581.404	42334	30031.4	32069.7	33788.2	34343.9	33098.9	38126	39096.4	35007.1	35131.6	42906	31388.3	33574.4	34081.8	34343.9	34010.2	39852.6	39983.7	34782.7	35724
9.83_392.3722m/z	392.372	15912.4	94119.1	18704	28731.5	16923.7	21966.5	23318.7	20584.2	16460.9	43111.3	16127.4	98371.7	19581.6	28981.2	16923.7	22571.3	24374.7	21051.4	16355.4	43838.2
9.82_544.3384m/z	544.338	126076	108755	109564	118123	115936	113277	112520	112041	112065	100887	127779	113669	114705	119150	115936	116396	117616	114584	111346	102588
9.83_581.9059m/z	581.906	16332.5	13785.5	14501.5	18165.2	15708.4	17629.3	18920.2	19081.7	16343.3	18626.5	16553.1	14408.4	15181.9	18323.1	15708.4	18114.7	19777	19514.7	16238.6	18940.5
9.83_603.9186m/z	603.919	9814.02	8514.09	6372.67	12461.5	7854.96	8125.31	8763.97	9478.78	7961.67	8035.36	9946.62	8898.78	6671.69	12569.8	7854.96	8349.02	9160.86	9693.89	7910.62	8170.84
9.84_603.4174m/z	603.417	20521.9	29444.8	28164.3	33046.1	32524.5	28630.6	26788.9	28294.3	29428.5	27003.2	20799.1	30775.2	29485.8	33333.3	32524.5	29418.9	28002.1	28936.5	29239.8	27458.5
9.84_330.2626m/z	330.263	11189.8	10867.1	11072.8	11398.9	9531.32	10714.4	11272.1	11071.5	11056.5	9581.07	11340.9	11358.1	11592.3	11497.9	9531.32	11009.4	11782.5	11322.8	10985.7	9742.61
9.85_336.2732m/z	336.273	266311	248172	254531	265402	262706	250451	255719	263667	262021	254521	269909	259385	266474	267709	262706	257347	267300	269651	260341	258813
9.85_313.2359m/z	313.236	25052	24896.4	24134.8	24554.4	26697.5	26155.8	26291.5	25243.8	25455.7	24784	25390.5	26021.3	25267.3	24767.8	26697.5	26876	27482.2	25816.7	25292.5	25201.9
9.85_200.3133m/z	200.313	74093.5	71292.4	72804	72182.2	76833.5	69539	72054.7	75576.7	73433.3	69188.6	75094.6	74513.6	76220.1	72809.5	76833.5	71453.6	75317.9	77291.8	72962.4	70355.1
9.85_620.4352m/z	620.435	110244	112480	105529	107267	111633	112721	114615	112726	119846	109281	111734	117562	110481	108199	111633	115825	119805	115285	119077	111124
9.85_300.2887m/z	300.289	8567.28	7079.75	7874.32	8364.16	8703.94	7359.32	7099.04	13264.7	7390.68	5888.08	8683.04	7399.64	8243.79	8436.85	8703.94	7561.95	7420.54	13565.7	7343.3	5987.36
9.83_200.1597m/z	200.16	78309.4	70764.3	73441.3	73232.2	76177	73624.7	70711.4	73954.1	72923.9	70767.2	79367.5	73961.7	76887.3	73868.7	76177	75651.8	73913.8	75632.5	72456.3	71960.3
9.86_146.9797m/z	146.98	156135	150543	152044	158095	166218	149012	150178	157151	153643	149083	158245	157345	159178	159469	166218	153115	156979	160717	152658	151596
9.82_463.3413m/z	463.341	68198	51406.1	52718.6	54255.1	56194.9	55235.2	57920.1	51901.9	60602.7	53655.2	69119.4	53728.8	55192.3	54726.6	56194.9	56756	60543.1	53079.7	60214.2	54559.8
9.82_559.3913m/z	559.391	68312.2	63187.8	59055.5	65128.6	65227.2	57243	66309.4	62790.7	74535.8	60275.9	69235.2	66042.8	61826.5	65694.7	65227.2	58819	69312.3	64215.6	74057.9	61292.1
9.81_322.2577m/z	322.258	31239.3	31129.2	29953.6	31342.7	28911.9	32694.5	29145.4	28327.7	31012.4	31542.7	31661.3	32535.7	31359.1	31615.1	28911.9	33594.6	30465.3	28970.6	30813.5	32074.5
9.81_284.2939m/z	284.294	14645.9	14992.1	13137.6	14556.3	13293.1	16157.6	15382.1	15608.9	14729.2	16296.4	14843.7	15669.5	13754	14682.8	13293.1	16602.4	16078.7	15963.1	14634.7	16571.2
9.81_968.6699m/z	968.67	84186.4	66724.8	83273.7	76496.8	60744.3	86122	68610.5	64756.1	80945.5	57186.5	85323.9	69739.6	87181.1	77161.6	60744.3	88493.2	71717.7	66225.6	80426.5	58150.7
9.82_460.2924m/z	460.292	1.44244e+06	1.36388e+06	1.35583e+06	1.44427e+06	1.33412e+06	1.36755e+06	1.40879e+06	1.36285e+06	1.4106e+06	1.34568e+06	1.46193e+06	1.4255e+06	1.41945e+06	1.45682e+06	1.33412e+06	1.4052e+06	1.47259e+06	1.39378e+06	1.40155e+06	1.36837e+06
9.82_344.3147m/z	344.315	517215	572801	542158	531001	506322	555686	587769	508902	508784	516662	524203	598682	567598	535616	506322	570985	614387	520451	505522	525373
9.82_515.3654m/z	515.365	172543	154343	165366	180489	175713	163310	172920	163850	174745	172460	174874	161317	173125	182058	175713	167807	180751	167568	173625	175368
9.82_510.3060m/z	510.306	113663	154262	135375	105843	89137.8	138513	163089	104285	98008.2	96527.1	115199	161232	141727	106763	89137.8	142327	170475	106652	97379.8	98154.5
9.82_515.8666m/z	515.867	91240.7	86089.2	84986.7	93098	94590.4	83404.6	83519.2	87891	94315	79963.4	92473.4	89979	88974.4	93907.1	94590.4	85701	87301.5	89885.6	93710.3	81311.6
9.82_458.3463m/z	458.346	112404	127772	120979	118886	116238	107729	117881	119470	108254	103872	113922	133545	126656	119919	116238	110695	123219	122181	107560	105623
9.82_503.3198m/z	503.32	89220	68331.4	67280.2	77910.6	79618.5	70155.8	68923.6	79513.6	67528.1	79388.3	90425.5	71418.8	70437.1	78587.7	79618.5	72087.4	72045	81318.1	67095.2	80726.8
9.82_522.3550m/z	522.355	92984.7	70850.5	73749.6	69425	74022.5	84233.2	78462.3	69413.3	69601.2	89721	94241	74051.8	77210.1	70028.4	74022.5	86552.4	82015.6	70988.6	69154.9	91233.7
9.82_377.3250m/z	377.325	41892.6	36087	33860	35242.3	35310.4	41599.3	38336.7	34294.2	35463	36359.4	42458.6	37717.5	35448.8	35548.6	35310.4	42744.7	40072.9	35072.5	35235.6	36972.4
9.82_272.2938m/z	272.294	7614.39	7689.04	9395.57	9106.32	8687.45	7371.95	7624.87	8111.51	8461.18	8488.5	7717.27	8036.46	9836.43	9185.46	8687.45	7574.92	7970.18	8295.59	8406.93	8631.62
9.82_526.2797m/z	526.28	16109.7	27523.4	23279.7	17766	13281.3	22491.5	28238.5	17140	15812.4	13440.4	16327.4	28766.9	24372	17920.4	13281.3	23110.8	29517.4	17529	15711	13667
9.82_559.8929m/z	559.893	35459.5	32423.4	36258.9	32973.6	32022	33002.4	32142.4	33291.1	36543.7	29593	35938.6	33888.4	37960.3	33260.1	32022	33911.1	33598.1	34046.6	36309.4	30092
9.82_149.0228m/z	149.023	18448.2	15619.2	16906	14462	16244.5	16811.8	15911.3	15154.2	20055.2	14545.3	18697.4	16324.9	17699.3	14587.7	16244.5	17274.7	16631.9	15498.1	19926.6	14790.5
9.82_576.4089m/z	576.409	163211	153285	145361	150419	150095	149902	155297	146293	162440	147830	165416	160210	152181	151726	150095	154029	162330	149613	161399	150322
9.82_537.3782m/z	537.378	111804	108774	111415	130098	117879	108283	116966	118734	105032	110914	113315	113689	116643	131228	117879	111264	122263	121428	104359	112784
9.82_264.2524m/z	264.252	55326	54400.3	55253.9	55230.7	56093	51441.7	52717.5	56133.1	53078.9	53611.8	56073.5	56858.3	57846.5	55710.7	56093	52858	55104.9	57407	52738.6	54515.7
9.81_294.2630m/z	294.263	53683.3	49921.2	49740.7	55717.9	53740.6	50302.7	49864.1	53341.4	53695.9	47944.7	54408.6	52176.8	52074.7	56202.2	53740.6	51687.7	52122.3	54551.9	53351.7	48753
9.86_283.2234m/z	283.223	49958.8	44927.7	48017.3	52095.4	50401.4	47124.8	45634.3	50279.2	47769.6	50797.8	50633.8	46957.6	50270.4	52548.2	50401.4	48422.3	47700.9	51420.2	47463.3	51654.2
9.86_319.2470m/z	319.247	22730.5	21900.1	21824.8	23930.2	20145.7	21574.3	21602.8	21810.4	21063.8	19035	23037.6	22889.6	22848.9	24138.2	20145.7	22168.3	22581.1	22305.4	20928.7	19356
9.93_407.3352m/z	407.335	50467.6	54442.5	61025.9	55441.6	59851.6	53416.8	59079.6	63178.2	52233.9	48550.9	51149.5	56902.4	63889.3	55923.4	59851.6	54887.5	61755.1	64611.9	51899	49369.5
9.93_200.2013m/z	200.201	2649.38	3800.65	6462.98	6194.52	4879.45	3475.45	5151.12	4090.07	4358.96	2844.51	2685.17	3972.38	6766.23	6248.35	4879.45	3571.14	5384.4	4182.89	4331.01	2892.47
9.93_193.9734m/z	193.973	7342.03	7818.11	7399.34	7702.44	7588.43	7848.8	7105.28	6780.39	8746.64	7413.7	7441.23	8171.36	7746.53	7769.38	7588.43	8064.9	7427.06	6934.26	8690.56	7538.7
9.93_323.9305m/z	323.931	161442	159810	162956	168333	173024	155020	164388	164081	161247	154262	163623	167031	170602	169796	173024	159288	171832	167804	160213	156863
9.94_104.1068m/z	104.107	8270.83	7321.98	7909.72	8310.09	8227.27	6850.74	7309.8	8468.28	8338.1	7506.96	8382.58	7652.81	8280.85	8382.31	8227.27	7039.37	7640.84	8660.45	8284.64	7633.53
9.95_278.2680m/z	278.268	175646	161861	167809	177061	174612	159008	162891	173497	167148	159538	178019	169174	175683	178600	174612	163386	170268	177434	166076	162228
9.95_382.3150m/z	382.315	54991.7	53028.6	56144.4	55057.5	56567.8	54138.1	52317.8	53789.4	50843.1	44173.7	55734.7	55424.6	58778.8	55536	56567.8	55628.7	54687.1	55010	50517.1	44918.5
9.95_271.1660m/z	271.166	9761.64	9107.32	9806.16	10266.1	11321.6	8137.79	8835.65	10095.8	9280.6	5091.17	9893.53	9518.82	10266.3	10355.3	11321.6	8361.84	9235.79	10324.9	9221.1	5177.01
9.93_576.3762m/z	576.376	219798	355171	434369	446081	375115	250645	393787	454380	308186	221732	222768	371219	454750	449958	375115	257546	411620	464692	306210	225470
9.95_233.2103m/z	233.21	254042	234847	247130	256395	258913	232424	232287	245343	226890	201418	257474	245458	258726	258624	258913	238823	242807	250911	225435	204814
9.96_255.1921m/z	255.192	191483	176033	190050	192919	201232	174577	175641	189875	173032	148502	194070	183986	198967	194595	201232	179383	183595	194184	171922	151006
9.96_335.2780m/z	335.278	59606.3	54556.2	57731.9	53658.8	60693.6	60805.8	55378.3	60487.1	55530.7	65541.4	60411.6	57021.2	60440.8	54125.1	60693.6	62480	57886.3	61859.8	55174.7	66646.5
9.97_350.8913m/z	350.891	109754	110110	107773	110253	116926	103988	112274	107812	108104	102859	111237	115085	112830	111212	116926	106852	117359	110259	107411	104593
9.98_158.0977m/z	158.098	5319.34	4901.64	4806.49	4737.64	5076.73	5110.76	4906.2	4918.54	5581.88	5149.87	5391.21	5123.11	5032.02	4778.82	5076.73	5251.47	5128.39	5030.16	5546.09	5236.7
9.98_277.2364m/z	277.236	24084.2	25384.8	24800.9	22182.9	29442.1	20277	21031	23484.6	16015.2	15473.7	24409.6	26531.8	25964.6	22375.7	29442.1	20835.3	21983.4	24017.5	15912.5	15734.6
9.99_294.2629m/z	294.263	42912.3	45184.1	46176.5	39113	53194.6	35004.9	37417.4	38561.2	28929.1	24144.8	43492	47225.7	48343.2	39452.9	53194.6	35968.7	39111.9	39436.3	28743.6	24551.9
9.99_88.0756m/z	88.0756	18563.8	17738	17814.8	17732.6	18521.4	17513.9	18084.5	18687.4	17322.3	18886.7	18814.6	18539.5	18650.8	17886.7	18521.4	17996.1	18903.5	19111.5	17211.3	19205.1
9.99_288.9210m/z	288.921	63551.7	61353.6	62450.3	66302	64802.5	57845	62166.8	61012.6	60275.1	59065.9	64410.4	64125.7	65380.5	66878.2	64802.5	59437.7	64982.2	62397.2	59888.6	60061.8
9.95_250.2368m/z	250.237	186482	174727	183112	190486	189310	168049	172611	179293	163773	145060	189001	182622	191704	192142	189310	172676	180428	183362	162723	147506
9.86_813.5329m/z	813.533	93824.9	126117	145915	145702	132146	91819.6	135048	148908	123743	121743	95092.5	131816	152762	146968	132146	94347.6	141164	152287	122949	123796
9.92_332.3148m/z	332.315	13679.3	13919.1	14784.4	14795.2	14415	12894.5	14443.4	14262.7	13106.6	8874.81	13864.1	14548	15478.1	14923.8	14415	13249.5	15097.5	14586.3	13022.5	9024.44
9.91_255.9432m/z	255.943	25601.6	24415	25473.6	25754.8	25102.3	25730	26071.9	23965.2	26137.1	24465.7	25947.5	25518.1	26668.8	25978.6	25102.3	26438.4	27252.6	24509	25969.5	24878.2
9.86_356.3510m/z	356.351	292852	377002	356204	311426	292137	303504	338781	373180	228170	243357	296809	394036	372918	314133	292137	311860	354123	381649	226707	247460
9.86_796.5060m/z	796.506	81955	85184	114297	128247	101458	81240.7	93104.1	119492	110170	96391.8	83062.3	89032.9	119660	129361	101458	83477.5	97320.5	122204	109464	98017
9.87_426.3416m/z	426.342	19054.1	18346.4	18869.6	19646.4	19307.5	20947	20316.5	21616.4	19492	20541.5	19311.5	19175.3	19755	19817.1	19307.5	21523.8	21236.6	22107	19367	20887.8
9.87_287.1282m/z	287.128	5949.68	5368.92	35935.7	7242.24	3495.52	6901.59	77063.4	1467.85	3103.32	5859.98	6030.07	5611.51	37621.9	7305.18	3495.52	7091.62	80553.4	1501.17	3083.42	5958.78
9.87_321.2625m/z	321.263	29375.4	27753.6	29104.8	28754.3	29588.3	25832.4	28061.6	31691.9	27960.6	28363.3	29772.3	29007.6	30470.5	29004.2	29588.3	26543.6	29332.5	32411.1	27781.3	28841.5
9.88_444.2977m/z	444.298	421086	497627	491483	491550	453588	439324	501751	519165	467230	386432	426775	520112	514545	495822	453588	451420	524474	530946	464234	392948
9.88_338.2890m/z	338.289	107055	102110	105417	105016	107558	103819	101228	110150	104829	102215	108501	106724	110363	105928	107558	106678	105812	112650	104157	103939
9.88_414.3200m/z	414.32	127984	134637	134399	136006	129469	124717	131125	135996	129177	121488	129714	140721	140705	137189	129469	128150	137063	139082	128349	123536
9.92_313.2358m/z	313.236	18302.2	16092.2	18260.5	18002.4	18686.1	16817.3	16003.5	18601.2	15049.3	15861.6	18549.5	16819.3	19117.3	18158.9	18686.1	17280.4	16728.3	19023.3	14952.8	16129
9.88_664.4607m/z	664.461	69116.5	68219.1	73060.5	74264.3	67090	69541.6	73555.2	74919.9	70426.6	64544.1	70050.4	71301.5	76488.6	74909.7	67090	71456.3	76886.3	76620.1	69975	65632.3
9.88_485.3548m/z	485.355	19953.4	15320	16648.7	21529.2	17097.3	15438.9	17939.9	20238	12912.7	10144.9	20223	16012.2	17429.9	21716.3	17097.3	15863.9	18752.3	20697.2	12829.9	10315.9
9.89_347.3145m/z	347.315	72566	82897.3	83421.3	78769.1	78427.8	75757.8	86917	90081.1	75766.4	63471.1	73546.5	86642.9	87335.6	79453.6	78427.8	77843.6	90853.2	92125.4	75280.6	64541.2
9.89_502.3726m/z	502.373	80784.2	93498.4	84169.8	85700.7	83060.3	80360.4	87997.4	86675.7	74051.7	65518.3	81875.7	97723	88119.2	86445.5	83060.3	82573	91982.6	88642.7	73576.9	66622.9
9.90_125.9859m/z	125.986	95845.4	91646	91873.6	92980.6	96963.9	92521.1	94209.4	95305.1	93860.2	91744.1	97140.4	95786.8	96184.5	93788.7	96963.9	95068.5	98475.9	97468	93258.4	93290.9
9.90_296.9698m/z	296.97	215104	208892	208887	215228	214617	202067	209083	212015	210647	203055	218010	218330	218688	217099	214617	207630	218551	216826	209297	206479
9.90_496.4195m/z	496.419	182146	239961	295642	287977	269038	195278	256429	296772	229639	187243	184607	250803	309514	290479	269038	200654	268042	303507	228167	190400
9.90_202.2432m/z	202.243	124236	116589	119862	117837	120857	115549	116484	125432	119706	119026	125914	121857	125486	118861	120857	118730	121759	128278	118938	121033
9.91_424.3619m/z	424.362	1.26846e+06	1.58316e+06	1.70091e+06	1.62469e+06	1.50709e+06	1.39282e+06	1.61244e+06	1.73717e+06	1.4693e+06	1.18062e+06	1.2856e+06	1.6547e+06	1.78072e+06	1.63881e+06	1.50709e+06	1.43117e+06	1.68546e+06	1.77659e+06	1.45988e+06	1.20052e+06
9.88_312.3614m/z	312.361	13219	14434.5	13613.9	13585.9	13598.5	15058.4	15455.9	14753.2	14997.2	10619	13397.6	15086.7	14252.7	13703.9	13598.5	15473	16155.9	15088	14901	10798.1
9.81_493.8538m/z	493.854	114086	99603.9	107937	110881	114827	110672	105780	109875	109165	112943	115627	104104	113001	111845	114827	113719	110571	112369	108465	114847
9.81_503.2038m/z	503.204	113825	164599	141333	125390	100254	141544	173578	111740	108865	106153	115363	172036	147964	126480	100254	145441	181439	114276	108167	107942
9.81_487.2298m/z	487.23	130035	202455	157777	135658	108715	171025	205704	119259	110436	109924	131792	211602	165181	136837	108715	175734	215020	121966	109728	111778
9.77_297.2396m/z	297.24	6949.72	4964.96	4158.05	5476.35	5560.52	4296.2	3978.63	2876.08	5429.21	3518.26	7043.61	5189.29	4353.15	5523.95	5560.52	4414.48	4158.81	2941.35	5394.4	3577.58
9.77_380.2998m/z	380.3	322252	293601	292163	323813	310166	303569	298100	306012	313987	304063	326606	306867	305872	326627	310166	311927	311600	312956	311974	309190
9.77_427.3875m/z	427.387	289277	347425	302867	286183	266776	316116	330826	269416	257253	273538	293185	363123	317079	288670	266776	324819	345808	275530	255603	278150
9.77_286.2367m/z	286.237	52899.2	49349.9	49625.7	53412.2	57225.9	48739.1	49098.6	50319	51374.3	45007.1	53613.9	51579.7	51954.3	53876.4	57225.9	50081	51322.2	51460.9	51044.9	45765.9
9.77_323.2468m/z	323.247	24217.9	15127.9	26366.3	40083.5	64295	22273.7	20066.2	34873.8	54495	26158	24545.1	15811.5	27603.5	40431.8	64295	22886.9	20974.9	35665.2	54145.6	26599
9.77_522.3724m/z	522.372	230393	181326	194900	218541	210343	199794	207609	196444	205161	208000	233506	189519	204045	220440	210343	205295	217011	200902	203845	211507
9.77_481.3069m/z	481.307	81501.2	65815.1	80874.4	72424.8	74688.6	70103.8	63758.4	73346.9	72840.6	69944.5	82602.3	68788.8	84669.1	73054.3	74688.6	72033.9	66645.8	75011.4	72373.6	71123.8
9.77_441.3284m/z	441.328	70465.5	58103.8	53525.6	57828.2	63895.1	58265.6	57310.1	58615.7	62214.1	57177.1	71417.6	60729.1	56037.1	58330.7	63895.1	59869.9	59905.5	59945.9	61815.2	58141.2
9.77_500.8614m/z	500.861	115651	91870.8	93069.8	104371	96034.3	92766.4	96693.5	96422.8	99250.7	95394.7	117213	96021.8	97436.8	105278	96034.3	95320.5	101072	98611	98614.3	97003.1
9.77_938.6593m/z	938.659	165560	119916	120051	108602	110325	114293	104995	91002	116026	86446.1	167797	125335	125684	109545	110325	117440	109750	93067.2	115282	87903.7
9.77_441.8299m/z	441.83	30460.9	18162	22506.3	27282	26192.5	24929.3	20776.2	23753.8	31208.4	25087.3	30872.5	18982.6	23562.4	27519.1	26192.5	25615.6	21717.1	24292.9	31008.3	25510.3
9.77_321.2628m/z	321.263	9785.58	8001.27	9307.43	10108.7	9690.95	8915.36	9287.75	8427.69	9377.78	7382.5	9917.79	8362.79	9744.16	10196.6	9690.95	9160.82	9708.37	8618.95	9317.65	7506.97
9.78_792.5654m/z	792.565	1.94745e+06	1.76734e+06	1.71923e+06	1.79476e+06	1.72808e+06	1.77898e+06	1.73491e+06	1.6563e+06	1.80419e+06	1.74292e+06	1.97376e+06	1.8472e+06	1.7999e+06	1.81035e+06	1.72808e+06	1.82796e+06	1.81348e+06	1.69389e+06	1.79262e+06	1.77231e+06
9.78_370.2938m/z	370.294	30054.6	23097.6	24728.3	26436.2	27374.7	26940.8	23343	28104.4	24105.2	29680	30460.7	24141.2	25888.6	26666	27374.7	27682.6	24400.1	28742.2	23950.6	30180.4
9.78_323.9304m/z	323.93	15129.4	17229	15915.4	16139	16071	16470.8	14772.4	19021.2	17096.2	14816.1	15333.8	18007.4	16662.2	16279.3	16071	16924.3	15441.4	19452.8	16986.6	15065.9
9.78_304.2988m/z	304.299	370917	317236	324526	344812	358338	342416	336489	334147	355753	319704	375928	331570	339753	347808	358338	351844	351727	341730	353472	325095
9.78_405.2996m/z	405.3	54153.6	37879.3	34458.5	46088.2	49013.1	38195.3	39154.1	46711.6	53007.3	53181.7	54885.2	39590.8	36075.4	46488.8	49013.1	39247	40927.3	47771.7	52667.5	54078.3
9.78_544.3862m/z	544.386	77893	62211.8	64187.8	86156	61128.6	53133	56237.7	62087.9	69741.1	64967.6	78945.4	65022.8	67199.6	86904.8	61128.6	54595.9	58784.5	63496.9	69293.9	66063
9.77_481.8086m/z	481.809	37657.3	26608.5	31092.5	25361.1	29452.7	22529	28784.3	32431.9	30833.8	31214.5	38166.1	27810.8	32551.4	25581.5	29452.7	23149.3	30087.8	33167.9	30636.1	31740.8
9.78_566.3992m/z	566.399	56584.9	50079	48678.2	56999.1	47268.3	45109.7	46644.9	41446	42000.1	47879.5	57349.4	52341.7	50962.3	57494.5	47268.3	46351.7	48757.3	42386.6	41730.8	48686.8
9.77_894.6336m/z	894.634	418164	354512	331782	335827	348648	357326	334512	321304	346882	318243	423814	370530	347350	338746	348648	367164	349661	328596	344658	323608
9.77_488.3569m/z	488.357	140706	139330	131287	138909	142495	131924	119720	128378	143391	142062	142607	145626	137447	140116	142495	135556	125142	131291	142472	144457
9.74_297.6463m/z	297.646	12148.7	10998.6	7884.75	6793.85	8953.53	11721.1	12130.3	7419.86	13376.5	10227	12312.9	11495.5	8254.71	6852.9	8953.53	12043.8	12679.7	7588.24	13290.7	10399.5
9.75_298.3458m/z	298.346	3.7971e+07	3.46662e+07	3.45325e+07	3.66979e+07	3.77466e+07	3.55744e+07	3.39872e+07	3.47513e+07	3.66052e+07	3.61237e+07	3.8484e+07	3.62325e+07	3.61528e+07	3.70168e+07	3.77466e+07	3.65538e+07	3.55263e+07	3.55399e+07	3.63705e+07	3.67328e+07
9.75_300.3522m/z	300.352	624453	580911	570358	611103	609812	588173	552610	567926	599594	576069	632890	607158	597120	616414	609812	604367	577636	580815	595749	585782
9.75_298.4857m/z	298.486	101473	108190	89812.9	127759	122075	97436.2	114896	117492	124102	111178	102844	113078	94027.1	128869	122075	100119	120099	120158	123307	113053
9.75_298.2060m/z	298.206	123830	97617.4	115506	103218	114730	121632	83345.7	78523.2	93307.8	109274	125503	102028	120925	104115	114730	124981	87120.1	80305.2	92709.5	111116
9.75_383.2026m/z	383.203	96370.6	100598	96636.7	87421.8	92701.3	92698.9	88668.4	93649.1	88510.1	86136.9	97672.6	105144	101171	88181.5	92701.3	95251.2	92684	95774.3	87942.6	87589.2
9.76_434.3206m/z	434.321	447880	383761	382633	432358	415555	399923	367197	402511	414033	418682	453931	401101	400587	436115	415555	410934	383826	411646	411378	425741
9.76_298.3321m/z	298.332	2241.16	6946.34	4170.4	3530.12	1602.28	0	435.92	826.266	941.203	541.69	2271.44	7260.2	4366.09	3560.8	1602.28	0	455.661	845.017	935.169	550.823
9.77_478.8484m/z	478.848	155873	126623	124156	136012	138881	132362	124944	132261	137801	127874	157979	132344	129981	137194	138881	136007	130603	135262	136917	130030
9.76_612.5028m/z	612.503	34561.8	37730.6	33451.7	40465.9	38116.5	22769.5	42997.3	30213.8	43476.5	31840.7	35028.7	39435.4	35021.3	40817.6	38116.5	23396.4	44944.5	30899.5	43197.8	32377.5
9.76_328.3198m/z	328.32	502518	475117	469001	491053	493845	473273	454531	467009	463176	467399	509308	496584	491008	495320	493845	486304	475115	477607	460206	475280
9.76_850.6074m/z	850.607	912073	783170	799152	753390	824021	821029	755435	748050	797841	759489	924396	818556	836650	759937	824021	843635	789646	765026	792725	772294
9.77_748.5395m/z	748.54	2.9e+06	2.63591e+06	2.5233e+06	2.80537e+06	2.681e+06	2.68477e+06	2.54475e+06	2.53919e+06	2.69754e+06	2.56883e+06	2.93919e+06	2.75501e+06	2.64169e+06	2.82975e+06	2.681e+06	2.75869e+06	2.65999e+06	2.59681e+06	2.68024e+06	2.61214e+06
9.77_316.3198m/z	316.32	292756	272620	273902	295666	296355	280176	269620	281933	285222	283968	296711	284938	286754	298235	296355	287890	281830	288331	283393	288756
9.77_456.3336m/z	456.334	453698	367115	344417	402931	408718	373246	348815	398198	387300	387539	459828	383702	360578	406433	408718	383523	364611	407234	384816	394073
9.77_478.3469m/z	478.347	360964	299133	297657	326170	335480	296808	285603	308319	318475	314196	365841	312648	311624	329005	335480	304980	298537	315315	316433	319494
9.77_500.3599m/z	500.36	269313	219208	207623	239277	240244	214341	208373	224172	242724	222397	272951	229112	217365	241356	240244	220243	217809	229260	241168	226147
9.77_456.8352m/z	456.835	191781	161831	162287	176310	167350	151974	148681	171061	161257	173435	194372	169143	169902	177843	167350	156158	155414	174944	160223	176359
9.76_704.5134m/z	704.513	3.96073e+06	3.67674e+06	3.56671e+06	3.84713e+06	3.78069e+06	3.6854e+06	3.44965e+06	3.53906e+06	3.73273e+06	3.67202e+06	4.01424e+06	3.84287e+06	3.73407e+06	3.88057e+06	3.78069e+06	3.78687e+06	3.60587e+06	3.61937e+06	3.7088e+06	3.73393e+06
9.78_366.2840m/z	366.284	28468.8	26568.6	22312.2	24222	28009.1	19557.9	20723.5	24107.3	24197.3	23948.3	28853.5	27769.1	23359.2	24432.5	28009.1	20096.4	21662	24654.4	24042.1	24352.1
9.78_588.4118m/z	588.412	27654.8	17618.5	26016.1	17665.4	17552.2	24204.2	15152.5	24093.2	20861.4	18509.7	28028.4	18414.6	27236.8	17819	17552.2	24870.6	15838.7	24639.9	20727.7	18821.8
9.78_526.3937m/z	526.394	24863.5	27608.5	20072	14348.3	20024.6	31285.2	30813.5	13788.5	16285.4	20784.8	25199.5	28855.9	21013.8	14473	20024.6	32146.5	32209	14101.5	16180.9	21135.2
9.80_139.0175m/z	139.018	107685	103160	102783	101613	105981	104105	104510	104516	105677	99983.7	109140	107821	107606	102496	105981	106971	109242	106888	105000	101669
9.80_532.3829m/z	532.383	295020	319825	293330	265592	235256	293309	307063	265098	284768	248420	299006	334276	307094	267900	235256	301385	320969	271115	282942	252609
9.80_880.6180m/z	880.618	448030	375107	386748	399145	345809	405498	401637	354089	385261	348664	454083	392055	404895	402614	345809	416663	419826	362125	382791	354543
9.80_628.1928m/z	628.193	47892	35641.7	30560.6	22800.6	9453.26	33024.8	26466.4	32189.5	10169.5	13175.8	48539.1	37252.1	31994.5	22998.8	9453.26	33934.1	27665	32920	10104.3	13398
9.80_127.0500m/z	127.05	34152.8	28776	29510.6	31132.8	32341.2	30249.3	29864.3	28880.6	30394.3	29334.8	34614.3	30076.2	30895.3	31403.4	32341.2	31082.1	31216.8	29536.1	30199.5	29829.4
9.80_408.3670m/z	408.367	2.01722e+06	1.88157e+06	1.90451e+06	1.95303e+06	1.92543e+06	1.90567e+06	1.91516e+06	1.86047e+06	1.97469e+06	1.9139e+06	2.04447e+06	1.96659e+06	1.99387e+06	1.97e+06	1.92543e+06	1.95814e+06	2.00189e+06	1.90269e+06	1.96203e+06	1.94617e+06
9.80_471.3391m/z	471.339	353618	318557	319278	332067	319086	324154	333650	314487	328225	323040	358396	332950	334259	334953	319086	333079	348760	321624	326120	328486
9.80_471.8407m/z	471.841	145726	132945	135979	145244	147535	141333	148142	135904	147545	142208	147694	138952	142360	146506	147535	145224	154850	138988	146599	144606
9.80_449.8276m/z	449.828	176610	161472	157681	170367	156421	165316	159231	165442	158893	168558	178996	168768	165080	171848	156421	169868	166442	169197	157874	171400
9.80_385.2909m/z	385.291	101727	102341	87865.6	77952.8	75741.7	113164	101783	76578.2	89319.3	76761.9	103101	106966	91988.4	78630.2	75741.7	116280	106392	78316.1	88746.6	78056.1
9.80_924.6439m/z	924.644	185748	160972	174552	163260	149594	162156	173046	140935	184146	152535	188258	168245	182742	164679	149594	166621	180883	144134	182965	155107
9.81_277.2364m/z	277.236	59901.2	56489.8	58500.8	60109.8	61017	58294.4	56717.3	57102.8	58864.4	54343	60710.6	59042.2	61245.8	60632.2	61017	59899.4	59285.9	58398.7	58487	55259.3
9.81_382.3419m/z	382.342	57307.2	49463.7	49145	50031.1	56026	57427.8	50333.5	46948.4	51902.6	56617.9	58081.5	51698.6	51450.9	50465.9	56026	59008.9	52613	48013.8	51569.8	57572.5
9.81_481.2224m/z	481.222	18861.7	36221.1	28702.2	21259.5	15865.6	32597.6	36265.5	20637	17960.4	14975.5	19116.5	37857.7	30049	21444.2	15865.6	33495.2	37907.8	21105.4	17845.3	15228
9.81_463.8431m/z	463.843	21387.7	20050.6	21915.8	22595.4	21102.2	20510.8	21796.7	21235.6	23147.3	26166.6	21676.7	20956.5	22944.1	22791.8	21102.2	21075.5	22783.8	21717.6	22998.9	26607.8
9.81_488.3239m/z	488.324	253739	322883	277279	234539	195713	301861	331503	232607	213206	203908	257168	337472	290289	236577	195713	310172	346516	237886	211839	207346
9.81_493.3522m/z	493.352	260144	229976	244265	257164	241864	234007	241937	237579	243233	244622	263659	240367	255727	259399	241864	240450	252893	242970	241673	248747
9.81_465.2480m/z	465.248	131473	195478	160229	130905	107318	167124	195004	127997	113584	106421	133250	204310	167747	132043	107318	171725	203836	130902	112856	108215
9.80_367.2367m/z	367.237	26156.9	34579.6	29357	33777.1	31953.4	29862.4	27991.5	28112.7	39820.7	32695.3	26510.3	36142.1	30734.5	34070.6	31953.4	30684.6	29259.2	28750.7	39565.4	33246.5
9.80_449.3259m/z	449.326	422985	377011	382423	414181	395522	397197	382127	376281	405128	388461	428700	394045	400367	417780	395522	408134	399432	384821	402530	395011
9.80_363.3092m/z	363.309	1.11147e+06	1.01754e+06	1.03501e+06	1.09597e+06	1.07135e+06	1.04939e+06	1.03391e+06	1.0555e+06	1.08804e+06	1.07563e+06	1.12648e+06	1.06352e+06	1.08357e+06	1.10549e+06	1.07135e+06	1.07828e+06	1.08073e+06	1.07945e+06	1.08107e+06	1.09376e+06
9.79_663.4514m/z	663.451	28488.5	35100.2	29660.7	27766.6	18265.6	27987.6	37295.3	21167	15303.3	22732.8	28873.4	36686.1	31052.4	28008	18265.6	28758.1	38984.3	21647.4	15205.2	23116
9.78_522.8746m/z	522.875	80371	58182.9	64711.8	74474.1	68814.9	61214.4	60477.7	63874.1	65997.4	68789.3	81456.9	60811.8	67748.2	75121.3	68814.9	62899.8	63216.5	65323.7	65574.2	69949.1
9.78_405.8016m/z	405.802	19579.7	14955.1	12184.4	16981	19443.1	16038.1	14588.9	16217.3	18382.6	16627	19844.3	15630.9	12756.2	17128.5	19443.1	16479.7	15249.6	16585.3	18264.7	16907.3
9.79_427.3128m/z	427.313	419196	358135	371677	411502	382823	378622	354564	371326	398810	390742	424860	374317	389116	415078	382823	389047	370622	379753	396253	397330
9.79_836.5918m/z	836.592	877102	770892	756424	796007	735250	787728	799715	679775	767213	741428	888952	805723	791917	802925	735250	809416	835932	695202	762294	753929
9.79_427.8145m/z	427.815	165266	150086	144676	166166	159765	151753	147061	156443	170753	167048	167499	156867	151464	167610	159765	155931	153721	159994	169659	169864
9.79_202.2159m/z	202.216	62169.4	58734.7	60711.6	59867.7	60749.8	61293.1	61024	61089.5	60017.6	57192	63009.4	61388.5	63560.3	60388	60749.8	62980.6	63787.6	62475.9	59632.8	58156.3
9.79_482.3674m/z	482.367	62249.7	51368	54452	53716.9	52254.5	57615.3	57706.6	46183.3	55238.8	47304.4	63090.8	53689	57007	54183.7	52254.5	59201.6	60320	47231.4	54884.6	48102
9.79_471.4511m/z	471.451	52401.8	58899.5	53367.9	50921.4	52763.1	52146	60035.1	49012.6	45758.1	44015.1	53109.8	61560.8	55872.1	51363.9	52763.1	53581.7	62753.9	50124.9	45464.7	44757.2
9.79_436.3983m/z	436.398	32375	45540.9	24050.2	77300	20543.1	42577.4	36976.1	19940.3	21474.2	22013.2	32812.4	47598.6	25178.7	77971.8	20543.1	43749.7	38650.7	20392.8	21336.6	22384.3
9.79_982.6844m/z	982.684	65038	33043.7	36478.4	29467.7	42259.2	41464	43425.6	11613.7	37484.6	17639.5	65916.7	34536.7	38190	29723.8	42259.2	42605.6	45392.2	11877.2	37244.3	17936.9
9.79_682.3611m/z	682.361	0	39916	43473.5	31909.6	24623.4	43261.6	51525.4	29376.3	25739.2	23814.8	0	41719.5	45513.4	32186.9	24623.4	44452.8	53858.8	30043	25574.1	24216.3
9.79_544.8879m/z	544.888	52844.7	33705.5	37129.5	35370	46338.5	43458.2	37946.7	35763.6	41477.7	42906	53558.7	35228.4	38871.7	35677.4	46338.5	44654.8	39665.2	36575.3	41211.8	43629.5
9.79_418.7990m/z	418.799	10148.8	8208.12	9458.24	10786.9	10010.8	9386.01	6639.29	12763.6	13389.9	9415.15	10285.9	8578.99	9902.03	10880.7	10010.8	9644.44	6939.96	13053.2	13304	9573.89
9.79_588.9135m/z	588.913	9239.17	2331.62	2489.71	5507.23	9034.18	5002.78	7207.5	8154.78	7230.48	5052.45	9364	2436.97	2606.53	5555.09	9034.18	5140.52	7533.9	8339.85	7184.12	5137.63
9.79_380.3357m/z	380.336	4.01321e+06	3.7632e+06	3.79955e+06	3.96985e+06	3.9595e+06	3.8475e+06	3.76028e+06	3.87558e+06	3.99233e+06	3.90719e+06	4.06743e+06	3.93323e+06	3.97783e+06	4.00435e+06	3.9595e+06	3.95343e+06	3.93057e+06	3.96353e+06	3.96673e+06	3.97307e+06
9.79_247.2260m/z	247.226	83530.5	80875.8	80689.9	84687	87682.3	80870.5	82500.9	83781.5	81310.8	83103.1	84659.1	84530	84476	85423	87682.3	83097.1	86237.1	85682.8	80789.5	84504.2
9.79_298.2369m/z	298.237	13508.8	15317.7	13928.5	10972.6	10213.3	15343.8	16371.6	13337.7	11493.9	10342.4	13691.3	16009.8	14582	11067.9	10213.3	15766.2	17113.1	13640.4	11420.2	10516.8
9.79_774.5612m/z	774.561	45853.3	58585.8	78291.9	51612.4	72530.3	48107.4	41982.1	28877.2	44562.3	28215.2	46472.9	61232.9	81965.6	52060.9	72530.3	49431.9	43883.3	29532.5	44276.6	28691
9.79_566.9008m/z	566.901	22768.4	19262.2	17293.3	21084.4	18995.8	16174.2	16903.6	13348.8	24193	17176.1	23076.1	20132.5	18104.7	21267.6	18995.8	16619.6	17669.1	13651.8	24037.9	17465.7
9.74_378.2473m/z	378.247	20804	21286.7	22521.6	21920.4	16260.7	19426.2	23868.2	24006.4	18591.5	18215.8	21085.1	22248.5	23578.4	22110.9	16260.7	19961	24949.1	24551.2	18472.3	18522.9
9.64_732.5511m/z	732.551	1.56714e+06	2.54948e+06	2.45822e+06	2.21718e+06	2.3059e+06	1.95115e+06	2.7397e+06	2.08829e+06	2.29286e+06	2.28928e+06	1.58831e+06	2.66468e+06	2.57357e+06	2.23645e+06	2.3059e+06	2.00487e+06	2.86378e+06	2.13568e+06	2.27815e+06	2.32788e+06
9.64_318.2993m/z	318.299	429599	406559	418927	406802	439040	378087	409822	407915	462093	421709	435404	424929	438584	410337	439040	388497	428381	417172	459130	428819
9.64_498.3986m/z	498.399	2.90838e+07	2.76989e+07	2.79254e+07	2.88993e+07	2.9978e+07	2.79356e+07	2.82097e+07	2.87527e+07	2.97e+07	2.90038e+07	2.94767e+07	2.89505e+07	2.92357e+07	2.91504e+07	2.9978e+07	2.87048e+07	2.94872e+07	2.94052e+07	2.95095e+07	2.94928e+07
9.51_454.3380m/z	454.338	30311.9	26151.8	23358.9	36481.1	18355.7	29215.3	29621.2	30052.3	21022.8	38244.3	30721.4	27333.5	24455	36798.1	18355.7	30019.7	30962.7	30734.3	20888	38889.1
9.51_146.9799m/z	146.98	12669.1	16196.3	13282.9	13765.8	15937.9	16535.8	15360.7	15743.9	12737	16438.7	12840.2	16928.1	13906.2	13885.5	15937.9	16991.1	16056.3	16101.2	12655.3	16715.9
9.51_471.4512m/z	471.451	20011	8632.42	18118.7	17159.3	21158.4	13882.4	17171.9	17858.8	18911.8	27307.7	20281.4	9022.46	18968.9	17308.4	21158.4	14264.7	17949.6	18264.1	18790.5	27768.1
9.51_512.3781m/z	512.378	25927.2	20771.9	20656.1	29522.9	13562.2	18131.2	27450.4	21764.6	13069.2	22924	26277.5	21710.5	21625.3	29779.5	13562.2	18630.4	28693.6	22258.5	12985.4	23310.5
9.51_614.4819m/z	614.482	25350.8	40946.1	31932.5	41847.4	33238.7	31207.7	30992.6	34989.8	34257.3	38005.1	25693.3	42796.2	33430.8	42211	33238.7	32066.9	32396.1	35783.9	34037.6	38645.9
9.51_544.3388m/z	544.339	24708.8	14668.3	12694.6	13845.2	21471	12195.4	17790.4	20905.7	15742.4	19925.9	25042.6	15331.1	13290.3	13965.5	21471	12531.2	18596.1	21380.1	15641.5	20261.9
9.51_139.0175m/z	139.018	9577.01	12577.4	12185.2	9884.27	11136.7	11293.2	11979.3	11774.3	10371.4	10580.1	9706.41	13145.7	12757	9970.17	11136.7	11604.2	12521.8	12041.5	10304.9	10758.5
9.51_366.5100m/z	366.51	12002.5	15539.8	14170.3	20734.1	8941.17	11761.8	15425.8	15617.8	11582	16644.9	12164.7	16241.9	14835.2	20914.3	8941.17	12085.7	16124.4	15972.2	11507.7	16925.6
9.51_369.1239m/z	369.124	16933.9	25861.1	25423.6	31504.7	22651.2	20066.2	27412.2	24829.4	18243.1	22345.8	17162.6	27029.6	26616.5	31778.5	22651.2	20618.7	28653.6	25392.9	18126.2	22722.6
9.51_802.5918m/z	802.592	14881.5	25358.9	23785.6	18471.2	13527.7	20047.7	18358.9	13421.3	16887.5	24199.4	15082.6	26504.7	24901.7	18631.7	13527.7	20599.7	19190.3	13725.9	16779.2	24607.4
9.51_437.3458m/z	437.346	7537.76	7725.51	8769.98	6673.94	4007.21	8419.46	7237.49	3984.77	1225.67	5066.16	7639.6	8074.57	9181.48	6731.94	4007.21	8651.28	7565.25	4075.2	1217.81	5151.57
9.51_408.3308m/z	408.331	4946.64	4597.85	1662.73	6120.2	3288.62	4871.91	5380.04	4333.12	4016.25	6515.41	5013.48	4805.6	1740.75	6173.39	3288.62	5006.04	5623.69	4431.46	3990.5	6625.27
9.51_409.3314m/z	409.331	3719.01	3070.15	3928.28	5738.57	6981.73	8001.27	7707.57	5816.78	3796.08	5423.14	3769.26	3208.87	4112.61	5788.44	6981.73	8221.57	8056.63	5948.79	3771.74	5514.57
9.51_366.1322m/z	366.132	7921.82	15219.8	13323.3	12884.1	9843.92	7662.94	15385.6	9796.13	9027.33	7838.66	8028.85	15907.5	13948.5	12996	9843.92	7873.93	16082.4	10018.4	8969.45	7970.82
9.51_366.3201m/z	366.32	2.82182e+07	2.68759e+07	2.72036e+07	2.90826e+07	2.82116e+07	2.66968e+07	2.61025e+07	2.74462e+07	2.89425e+07	2.78897e+07	2.85994e+07	2.80902e+07	2.848e+07	2.93353e+07	2.82116e+07	2.74318e+07	2.72846e+07	2.80691e+07	2.87569e+07	2.83599e+07
9.51_349.2936m/z	349.294	8.07521e+06	7.63161e+06	7.60023e+06	8.0544e+06	8.06798e+06	7.59573e+06	7.31763e+06	7.74615e+06	8.05275e+06	7.90469e+06	8.18431e+06	7.97643e+06	7.95685e+06	8.1244e+06	8.06798e+06	7.80487e+06	7.64903e+06	7.92194e+06	8.00111e+06	8.03796e+06
9.51_394.3514m/z	394.351	1.00032e+06	1.05273e+06	1.04242e+06	1.09528e+06	1.05866e+06	1.09161e+06	1.06391e+06	1.05362e+06	1.02729e+06	1.05843e+06	1.01383e+06	1.10029e+06	1.09133e+06	1.1048e+06	1.05866e+06	1.12166e+06	1.11209e+06	1.07753e+06	1.02071e+06	1.07628e+06
9.51_680.4231m/z	680.423	1.20921e+06	1.10837e+06	1.12815e+06	1.35044e+06	1.10969e+06	1.05321e+06	1.14169e+06	1.08107e+06	1.18116e+06	1.23507e+06	1.22554e+06	1.15844e+06	1.18109e+06	1.36218e+06	1.10969e+06	1.0822e+06	1.1934e+06	1.1056e+06	1.17358e+06	1.2559e+06
9.51_393.3198m/z	393.32	51453.4	55323.2	44182.2	49908.1	45109.3	63342.6	63887.1	58730.3	40076.8	48891.8	52148.6	57822.9	46255.3	50341.8	45109.3	65086.6	66780.3	60063.2	39819.9	49716.1
9.51_368.3263m/z	368.326	252908	251365	265922	301360	214901	227531	240490	250211	284467	253600	256325	262722	278400	303979	214901	233795	251381	255889	282643	257875
9.51_319.2836m/z	319.284	32472	34715.6	34442.2	38749.9	33642	34874.1	37634.2	34634.5	33460.1	37360.5	32910.8	36284.1	36058.3	39086.7	33642	35834.3	39338.6	35420.5	33245.5	37990.4
9.51_961.8129m/z	961.813	303644	266300	286884	366458	339076	264025	277673	279233	345438	331360	307746	278332	300345	369643	339076	271295	290248	285570	343223	336947
9.50_145.9851m/z	145.985	1699.82	831.931	691.131	1325.02	573.253	1574.54	557.68	754.813	1458.63	856.91	1722.79	869.521	723.56	1336.54	573.253	1617.89	582.936	771.943	1449.28	871.358
9.50_84.0574m/z	84.0574	250.247	0	116.426	193.94	412.528	165.724	333.823	263.135	347.72	246.129	253.628	0	121.889	195.626	412.528	170.287	348.941	269.107	345.491	250.279
9.50_297.2401m/z	297.24	2006.04	827.653	3696.05	6582	4771.54	2595.83	4045.76	4010.71	2576.3	2381.23	2033.14	865.049	3869.48	6639.2	4771.54	2667.3	4228.98	4101.73	2559.78	2421.38
9.50_412.3524m/z	412.352	28179.1	29154.7	37890.9	37923.8	28100.4	32431.3	31556.7	34699.1	29327.4	35841	28559.8	30472.1	39668.8	38253.4	28100.4	33324.2	32985.8	35486.6	29139.3	36445.3
9.50_560.4386m/z	560.439	4329.99	14630.7	8488.27	2596.2	1516.11	6340.12	14298.5	2025.41	3586.81	2094.49	4388.5	15291.8	8886.55	2618.76	1516.11	6514.69	14946	2071.38	3563.82	2129.8
9.50_480.4247m/z	480.425	0	2853.76	1406.54	1616.82	2779.69	1405.62	29877	0	14530	4933.67	0	2982.7	1472.54	1630.87	2779.69	1444.32	31230	0	14436.9	5016.86
9.51_492.4010m/z	492.401	5.1212e+06	6.37167e+06	6.37451e+06	5.30897e+06	5.11612e+06	5.55395e+06	6.80851e+06	5.55811e+06	5.57866e+06	5.02887e+06	5.19039e+06	6.65956e+06	6.67361e+06	5.35511e+06	5.11612e+06	5.70687e+06	7.11684e+06	5.68424e+06	5.54289e+06	5.11366e+06
9.51_664.4284m/z	664.428	753632	848581	883180	1.00728e+06	928622	737504	899529	921960	984454	938593	763815	886923	924621	1.01603e+06	928622	757810	940266	942883	978142	954418
9.51_330.2629m/z	330.263	30379.9	35427.2	33641.8	35291.4	35451.8	27155.5	33495.2	34584.1	26687.7	31249.8	30790.4	37027.9	35220.3	35598.1	35451.8	27903.1	35012.1	35368.9	26516.6	31776.7
9.51_364.3410m/z	364.341	195562	143142	201719	301451	266519	144951	177135	238844	325167	279199	198204	149610	211184	304071	266519	148942	185157	244264	323082	283906
9.51_584.4718m/z	584.472	442309	544242	508003	494403	468993	440395	555338	495159	442190	492740	448285	568833	531839	498700	468993	452521	580487	506396	439355	501048
9.51_335.2780m/z	335.278	142911	121732	123571	131510	122928	134530	128957	130505	141242	138546	144842	127233	129369	132653	122928	138234	134797	133467	140337	140882
9.51_508.3752m/z	508.375	187567	225315	219133	215708	196159	188732	231218	210143	216312	213553	190101	235495	229415	217583	196159	193929	241689	214911	214925	217154
9.51_208.0387m/z	208.039	65222.2	56410.5	57937.7	61354.8	62705.3	64130.8	63696.1	60590.8	63017.9	55512.2	66103.4	58959.3	60656.2	61888	62705.3	65896.5	66580.7	61965.9	62613.8	56448.2
9.51_496.3386m/z	496.339	155902	166447	144556	171985	163837	175689	173596	165981	164882	173144	158008	173968	151339	173480	163837	180527	181458	169747	163825	176064
9.51_347.3145m/z	347.314	40804.4	26853.7	47134.5	65524.1	60770.6	23293.8	33072.1	53184.7	80546	62273.8	41355.7	28067.1	49346.1	66093.6	60770.6	23935.2	34569.9	54391.6	80029.5	63323.8
9.51_441.3602m/z	441.36	61149	63853.6	57203.9	72505.2	62722	58108.4	66406	75397	58129.1	66606.1	61975.2	66738.8	59888	73135.3	62722	59708.3	69413.4	77108.1	57756.4	67729.1
9.51_520.3959m/z	520.396	125172	166833	127822	124992	109178	137214	148934	123081	117844	125908	126863	174371	133820	126078	109178	140992	155679	125874	117088	128031
9.51_468.3521m/z	468.352	194161	200969	190745	227838	186728	198079	201583	204184	212918	219133	196784	210050	199695	229818	186728	203533	210712	208818	211553	222827
9.50_456.3786m/z	456.379	18256.9	10685.9	15704.3	17537.7	14354.8	9047.94	13393.1	14001	13763.4	16457.1	18503.6	11168.7	16441.1	17690.1	14354.8	9297.06	13999.7	14318.8	13675.2	16734.6
9.51_600.4666m/z	600.467	347410	349809	363514	402553	304126	343411	347683	316611	368938	358270	352104	365614	380571	406052	304126	352866	363429	323797	366573	364310
9.51_387.2495m/z	387.249	115612	102574	118749	110463	87756.4	103684	107842	105164	115497	100925	117174	107208	124321	111423	87756.4	106539	112726	107551	114757	102627
9.54_270.9261m/z	270.926	37268.3	30762	23653.8	42355.8	52899.3	43871.5	14411.9	34019.3	54422.1	57249.3	37771.8	32151.9	24763.7	42723.9	52899.3	45079.4	15064.5	34791.3	54073.2	58214.5
9.54_313.2338m/z	313.234	238517	220062	228463	264933	291073	218742	203190	238743	262049	242357	241739	230005	239183	267235	291073	224765	212392	244161	260369	246443
9.54_810.7133m/z	810.713	209455	199135	193249	167939	165320	126398	261530	201665	101421	135580	212285	208132	202316	169399	165320	129878	273374	206241	100770	137866
9.55_308.2784m/z	308.278	1.1036e+07	9.90741e+06	1.06287e+07	1.13739e+07	1.15222e+07	1.03592e+07	9.60638e+06	1.06821e+07	1.12793e+07	1.04444e+07	1.11851e+07	1.03551e+07	1.11274e+07	1.14728e+07	1.15222e+07	1.06445e+07	1.00414e+07	1.09245e+07	1.1207e+07	1.06205e+07
9.55_291.2519m/z	291.252	9.14175e+06	8.24682e+06	8.81993e+06	9.44261e+06	9.44077e+06	8.59089e+06	7.93307e+06	8.68509e+06	9.46453e+06	8.62408e+06	9.26526e+06	8.61943e+06	9.23377e+06	9.52468e+06	9.44077e+06	8.82743e+06	8.29233e+06	8.88218e+06	9.40385e+06	8.76949e+06
9.55_336.3095m/z	336.31	1.05727e+06	975178	1.00961e+06	1.09996e+06	1.09852e+06	990149	925598	979171	1.10837e+06	1.03872e+06	1.07155e+06	1.01924e+06	1.05698e+06	1.10952e+06	1.09852e+06	1.01741e+06	967515	1.00139e+06	1.10126e+06	1.05623e+06
9.55_151.0961m/z	151.096	63605.3	55334.4	57833.4	68269.8	73840.4	58086.8	51232.8	61845.2	66637.8	58775.6	64464.7	57834.6	60547	68863.1	73840.4	59686.1	53553	63248.7	66210.6	59766.6
9.55_329.2080m/z	329.208	56234.8	54466.2	66899.1	58918	78838.6	63260.8	49619.8	58458.1	66610.4	61046	56994.6	56927.2	70038.2	59430	78838.6	65002.5	51866.9	59784.7	66183.3	62075.2
9.53_267.7440m/z	267.744	28944.9	41907.1	37835.3	64699.1	46412.3	24663.9	25271.7	50666.5	39466.8	17630.6	29336	43800.6	39610.6	65261.4	46412.3	25343	26416.2	51816.3	39213.7	17927.8
9.55_932.7588m/z	932.759	457835	383140	371958	362536	420883	369984	368980	261979	343984	356597	464021	400451	389411	365687	420883	380171	385690	267924	341778	362609
9.55_584.4716m/z	584.472	98866.6	46170.5	20746.2	30622.4	38833	70707.1	22100	18211.3	24076.8	14327.6	100202	48256.6	21719.7	30888.5	38833	72653.8	23100.8	18624.6	23922.4	14569.2
9.55_703.5728m/z	703.573	951846	5.63223e+06	7.61972e+06	5.42026e+06	2.48707e+06	2.12692e+06	8.36206e+06	5.35553e+06	4.34129e+06	1.34546e+06	964707	5.88672e+06	7.97725e+06	5.46737e+06	2.48707e+06	2.18548e+06	8.74076e+06	5.47706e+06	4.31346e+06	1.36815e+06
9.55_330.2628m/z	330.263	145842	148823	159678	162686	159126	162898	145521	140333	158876	134577	147812	155547	167171	164100	159126	167383	152111	143518	157858	136846
9.55_293.2581m/z	293.258	89908.7	78100.9	89605.3	88194.9	98724.5	88171.7	71452.7	96854.6	89985.6	80128.3	91123.5	81629.8	93809.7	88961.4	98724.5	90599.3	74688.6	99052.6	89408.6	81479.3
9.55_512.3782m/z	512.378	206951	179367	181498	210077	213954	184010	150697	196424	213979	222694	209747	187472	190015	211902	213954	189076	157522	200881	212607	226449
9.55_310.2843m/z	310.284	96208.8	69141.4	78532.5	110587	101007	93501	70815.7	86425.7	96413.3	91806.3	97508.6	72265.4	82217.4	111548	101007	96075.4	74022.7	88387.1	95795.1	93354.2
9.55_438.3411m/z	438.341	25211.7	75013.4	102788	74580	32735.9	12506.8	17220.2	100949	93712.7	113301	25552.4	78402.7	107611	75228.1	32735.9	12851.2	18000.1	103240	93111.8	115212
9.55_342.3718m/z	342.372	26115.1	26170.1	32783.5	34617.1	39664.3	27476.6	28646.4	28413.4	31044.8	37214.9	26468	27352.5	34321.8	34918	39664.3	28233.1	29943.8	29058.2	30845.8	37842.3
9.55_824.7284m/z	824.728	83175.7	155032	127233	103776	97779	114026	145756	71432.2	90940.6	101237	84299.5	162037	133203	104678	97779	117165	152357	73053.3	90357.6	102944
9.51_697.4497m/z	697.45	134624	147695	135563	172394	118673	174728	167027	143443	154459	161842	136443	154368	141924	173892	118673	179539	174591	146698	153469	164570
9.53_272.9235m/z	272.924	24567.1	37469.6	21339	62768.1	35892.5	12217.8	49043.1	35316.7	52274.7	35594.9	24899	39162.6	22340.2	63313.6	35892.5	12554.2	51264.2	36118.2	51939.6	36195.1
9.53_114.1261m/z	114.126	12495.7	12007.8	12105.1	13283	15051.8	13341.8	11664.8	13972.8	11602.5	12990.8	12664.5	12550.4	12673.1	13398.5	15051.8	13709.2	12193.1	14289.9	11528.1	13209.9
9.52_286.3092m/z	286.309	1.80319e+06	1.7747e+06	1.66274e+06	1.61355e+06	1.73853e+06	1.7338e+06	1.61847e+06	1.65052e+06	1.69665e+06	1.64555e+06	1.82756e+06	1.85488e+06	1.74076e+06	1.62758e+06	1.73853e+06	1.78153e+06	1.69176e+06	1.68798e+06	1.68577e+06	1.6733e+06
9.52_571.6119m/z	571.612	162184	172599	159459	69075.7	199646	188298	131707	185051	95021	112867	164376	180397	166941	69676	199646	193482	137672	189251	94411.7	114770
9.52_387.3566m/z	387.357	51147	51615.3	50137.1	52403.7	48025.2	38426.7	50010.7	43014	48327.5	53245.6	51838.1	53947.4	52489.6	52859.2	48025.2	39484.7	52275.5	43990.1	48017.7	54143.3
9.52_415.3016m/z	415.302	28824.4	33669.6	42129.2	23401.4	40392.6	44408.1	47294.3	46548.4	17405.2	41885.2	29213.9	35190.9	44105.9	23604.8	40392.6	45630.8	49436.1	47604.8	17293.6	42591.4
9.52_796.6982m/z	796.698	44129.9	93235.5	35391.8	25426.4	39534	75524.2	19450	43630.6	9353.22	13534.5	44726.1	97448.1	37052.4	25647.4	39534	77603.6	20330.8	44620.8	9293.25	13762.7
9.52_707.3601m/z	707.36	21017.4	14756.7	2664.87	3718.22	19978.2	32037.2	24205.8	28469	0	0	21301.4	15423.5	2789.91	3750.54	19978.2	32919.3	25302	29115.1	0	0
9.52_824.7284m/z	824.728	45972.4	62207	50597.8	26649.8	55381.7	52708	42496.8	35948.1	14532.5	44364.2	46593.5	65017.7	52971.9	26881.4	55381.7	54159.2	44421.3	36763.9	14439.3	45112.2
9.52_270.7683m/z	270.768	157433	170240	145015	157146	155634	152158	143458	139256	150235	137043	159560	177932	151819	158512	155634	156348	149954	142416	149272	139353
9.53_879.8271m/z	879.827	74231.7	139352	160647	25200.7	126763	72031.4	16023.8	43428	44911.5	87166.5	75234.6	145649	168185	25419.7	126763	74014.6	16749.4	44413.5	44623.5	88636.2
9.53_270.3151m/z	270.315	3.09881e+08	2.89046e+08	2.9471e+08	3.09432e+08	3.0612e+08	2.88139e+08	2.8024e+08	2.98557e+08	3.15675e+08	3.02835e+08	3.14067e+08	3.02106e+08	3.08538e+08	3.12121e+08	3.0612e+08	2.96073e+08	2.92932e+08	3.05333e+08	3.13651e+08	3.07941e+08
9.53_270.1945m/z	270.195	1.23467e+06	1.10336e+06	1.18515e+06	1.2259e+06	1.20966e+06	1.24094e+06	1.17789e+06	1.27687e+06	1.27557e+06	1.24536e+06	1.25135e+06	1.15321e+06	1.24076e+06	1.23656e+06	1.20966e+06	1.27511e+06	1.23124e+06	1.30585e+06	1.26739e+06	1.26636e+06
9.53_585.6274m/z	585.627	2.22289e+06	2.07463e+06	2.17433e+06	2.26469e+06	2.19102e+06	1.69946e+06	2.27246e+06	1.89771e+06	2.10352e+06	2.08386e+06	2.25292e+06	2.16837e+06	2.27635e+06	2.28437e+06	2.19102e+06	1.74625e+06	2.37537e+06	1.94078e+06	2.09003e+06	2.119e+06
9.53_371.2753m/z	371.275	730348	694313	677463	614596	739758	652450	673172	626236	664399	720410	740215	725685	709251	619937	739758	670414	703658	640448	660139	732557
9.53_184.2036m/z	184.204	97655.3	94303.9	93710.2	99214	96220.5	93546.5	85333.8	95517	104721	92048.3	98974.8	98564.8	98107.2	100076	96220.5	96122.1	89198.3	97684.6	104050	93600.3
9.53_269.8598m/z	269.86	73981.5	89376	83832.1	76700.8	72201	71953.4	95087.6	71783.7	57958.6	64012.8	74981	93414.3	87765.6	77367.4	72201	73934.5	99393.8	73412.7	57587	65092.1
9.53_170.1880m/z	170.188	57665.5	62201.1	57775.2	62355.5	59863.7	61086.4	60670.7	60788	58963.8	61430.9	58444.6	65011.6	60486.1	62897.4	59863.7	62768.3	63418.3	62167.6	58585.7	62466.6
9.53_198.2192m/z	198.219	69383.5	65141.7	65025.7	63889	68209.2	65215	58034.8	66120.4	58794.7	64502.2	70320.9	68085	68076.8	64444.3	68209.2	67010.6	60663.1	67620.9	58417.7	65589.7
9.53_271.3048m/z	271.305	22391.4	16311.9	24314	26607.4	2711.15	13621.3	18777.6	4170.45	19355.8	20343	22694	17048.9	25454.9	26838.6	2711.15	13996.3	19628	4265.1	19231.7	20686
9.53_270.4360m/z	270.436	1.19205e+06	1.17782e+06	1.1684e+06	1.21837e+06	1.19738e+06	1.16631e+06	1.14662e+06	1.24445e+06	1.21278e+06	1.19515e+06	1.20816e+06	1.23104e+06	1.22323e+06	1.22896e+06	1.19738e+06	1.19842e+06	1.19854e+06	1.27269e+06	1.20501e+06	1.2153e+06
9.50_660.4873m/z	660.487	15755.7	17295.4	19739.5	12699.1	16346.7	17061.4	19072.3	20214.2	13007.1	17375.7	15968.6	18076.8	20665.7	12809.4	16346.7	17531.2	19936	20673	12923.7	17668.7
9.50_536.3699m/z	536.37	13800.4	12397.7	9607.74	11198.7	14870.7	14804.5	11785.9	11589	11915.6	14634.5	13986.8	12957.9	10058.5	11296	14870.7	15212.1	12319.6	11852	11839.2	14881.3
9.50_71.0849m/z	71.0849	782.153	1039.39	679.098	821.2	798.602	697.656	958.101	489.984	678.55	718.056	792.721	1086.36	710.963	828.337	798.602	716.864	1001.49	501.104	674.2	730.162
9.49_774.5618m/z	774.562	58887.9	84036.6	85011.9	66989.2	90521.5	61294.7	95475.6	88524	77401.6	53627.4	59683.6	87833.7	89000.9	67571.4	90521.5	62982.3	99799.5	90532.9	76905.3	54531.5
9.49_202.2433m/z	202.243	32207.4	35526.9	30866.3	31724.4	34400.5	33212.8	33485.4	35026.5	27290	36496	32642.6	37132.1	32314.6	32000.1	34400.5	34127.2	35001.8	35821.4	27115.1	37111.3
9.49_438.3414m/z	438.341	35670.6	37705.7	49563.3	36702.9	37504.3	41310.4	39317.2	54720.3	35282.6	42399.2	36152.5	39409.3	51888.9	37021.9	37504.3	42447.8	41097.7	55962.2	35056.4	43114
9.49_628.1930m/z	628.193	67183.3	53756.6	46718.2	44717.7	26314.8	47030.5	56129.5	37057.1	34649.7	17428.9	68091	56185.5	48910.3	45106.3	26314.8	48325.4	58671.4	37898.1	34427.5	17722.8
9.49_391.2829m/z	391.283	32415.5	38698.8	28499.5	0	5237.19	37700.9	31779.6	36973.2	0	42491.5	32853.5	40447.3	29836.7	0	5237.19	38739	33218.8	37812.3	0	43207.9
9.49_200.1602m/z	200.16	15758.5	23724.2	20175.1	16308.6	20496.8	19552.3	22011.4	18219.1	14903.2	17786.7	15971.5	24796.2	21121.7	16450.4	20496.8	20090.7	23008.3	18632.5	14807.7	18086.6
9.49_818.6661m/z	818.666	40083.3	44139.6	34594.6	26641.2	33046.8	44481.3	48685.9	35546.9	28198.7	40341.1	40624.8	46134	36217.9	26872.8	33046.8	45706	50890.7	36353.6	28017.9	41021.3
9.49_592.3710m/z	592.371	31968.1	28304.3	24893.5	23971.4	41917.4	26090.1	36568.7	22491.3	33376.9	27931.6	32400.1	29583.2	26061.5	24179.7	41917.4	26808.4	38224.8	23001.7	33162.9	28402.5
9.49_333.2627m/z	333.263	26413.5	31420.9	24975.2	28184.3	31554.2	27123.3	30486.7	30467.9	27064.3	29986.9	26770.4	32840.6	26147.1	28429.3	31554.2	27870.1	31867.4	31159.3	26890.7	30492.5
9.49_285.1817m/z	285.182	16586	14838.8	14879.7	18860.8	19765.8	13858.4	14050	18402.1	19057	19906.5	16810.1	15509.3	15577.8	19024.7	19765.8	14240	14686.3	18819.7	18934.9	20242.1
9.49_628.4977m/z	628.498	36026.2	55824.2	48682.4	48382.5	49683.5	47534.1	44943.9	53089.3	36854.4	42772.4	36513	58346.5	50966.7	48803	49683.5	48842.8	46979.3	54294.2	36618.1	43493.6
9.49_826.5920m/z	826.592	27498.9	61003	38230.3	21724.7	25883.8	31733.8	35839.6	29550.4	17040.6	21588.1	27870.4	63759.4	40024.1	21913.5	25883.8	32607.6	37462.7	30221	16931.3	21952.1
9.49_862.6836m/z	862.684	41616.4	33351.9	40672.2	30552.4	20404.2	37408.6	40604.7	28218	25512.2	44419.2	42178.7	34858.9	42580.6	30818	20404.2	38438.6	42443.6	28858.4	25348.7	45168.2
9.49_564.4244m/z	564.424	0	0	4557.3	0	4557.56	0	11329.8	40010.6	6771.11	35615	0	0	4771.14	0	4557.56	0	11842.9	40918.6	6727.7	36215.4
9.49_354.3353m/z	354.335	13428.3	14034	14512	11295.1	15576.5	16047.2	16795.5	13118.9	11615.9	14904	13609.8	14668.1	15193	11393.3	15576.5	16489	17556.1	13416.6	11541.4	15155.3
9.49_748.5396m/z	748.54	34279.8	28006.1	31306.8	41586.5	33859.8	38588.8	36816.1	30847.8	15325.7	42698.7	34743	29271.5	32775.7	41947.9	33859.8	39651.3	38483.3	31547.9	15227.5	43418.6
9.49_790.6351m/z	790.635	25938.2	29224.7	33470.9	26743.3	11834.5	22477.5	29632.4	14181.1	9406.4	7641.82	26288.7	30545.1	35041.4	26975.7	11834.5	23096.4	30974.4	14503	9346.09	7770.67
9.49_426.3421m/z	426.342	12036.7	11622.3	17110.2	16582.4	15743.6	17059.3	14088.2	16581.9	11907.2	14798.4	12199.4	12147.4	17913.1	16726.5	15743.6	17529	14726.3	16958.3	11830.8	15047.9
9.49_729.5886m/z	729.589	7458.7	100880	164025	79469.7	40057.4	38732.5	180994	110803	56336.4	12418.8	7559.48	105438	171721	80160.3	40057.4	39798.9	189191	113318	55975.2	12628.2
9.49_452.3573m/z	452.357	6500.31	6354.68	9328.73	16458.2	12178.8	12844.1	9798.22	14721.4	9596.05	16027.3	6588.14	6641.81	9766.46	16601.2	12178.8	13197.7	10242	15055.5	9534.52	16297.5
9.49_244.2264m/z	244.226	20166.4	21617.2	19247.1	18518.8	20196.2	23177.3	22370.1	22352.2	20079.9	19759.2	20438.8	22593.9	20150.3	18679.8	20196.2	23815.4	23383.2	22859.5	19951.1	20092.3
9.49_330.3353m/z	330.335	26297.5	25064.7	24443.9	28395.7	27685.5	28066.5	29886.5	26129.7	24142.4	24389.1	26652.8	26197.2	25590.9	28642.5	27685.5	28839.2	31239.9	26722.7	23987.6	24800.3
9.49_738.6192m/z	738.619	29218.8	30570.9	29147.9	42083.6	37586.7	31805.3	21941.1	29494	36602.8	43883.9	29613.5	31952.2	30515.6	42449.3	37586.7	32681	22934.7	30163.3	36368.1	44623.8
9.49_512.4280m/z	512.428	88189.3	99141.1	78699.7	77494.8	81552.2	90212	95785	87839.6	67806.3	68691.9	89380.8	103621	82392.4	78168.3	81552.2	92695.8	100123	89833.1	67371.5	69850.1
9.49_306.2989m/z	306.299	10333	14101.3	12998	13692.9	14292.1	13316.8	17326.1	14516.8	15767	15415.3	10472.7	14738.5	13607.9	13811.9	14292.1	13683.4	18110.7	14846.2	15665.9	15675.2
9.49_470.4191m/z	470.419	2.01536e+07	2.49761e+07	2.46935e+07	2.08512e+07	2.03755e+07	2.44252e+07	2.66027e+07	2.18197e+07	2.19417e+07	2.03684e+07	2.04259e+07	2.61046e+07	2.58521e+07	2.10324e+07	2.03755e+07	2.50977e+07	2.78075e+07	2.23149e+07	2.1801e+07	2.07118e+07
9.49_758.5672m/z	758.567	1.35685e+07	1.82325e+07	1.68364e+07	1.23171e+07	1.24995e+07	1.44908e+07	1.9764e+07	1.3596e+07	1.29473e+07	1.2499e+07	1.37518e+07	1.90563e+07	1.76264e+07	1.24242e+07	1.24995e+07	1.48897e+07	2.0659e+07	1.39046e+07	1.28642e+07	1.27098e+07
9.49_270.2431m/z	270.243	169328	244785	222903	177649	184064	191315	259210	182265	166582	188902	171616	255845	233362	179193	184064	196582	270949	186401	165514	192087
9.49_572.4499m/z	572.45	420004	665361	563099	386473	404082	542525	724965	464674	399089	426762	425679	695424	589521	389832	404082	557462	757797	475219	396530	433957
9.49_515.4418m/z	515.442	219713	289727	251667	233390	207784	234590	291090	261203	215104	189789	222682	302817	263476	235419	207784	241049	304272	267131	213725	192989
9.49_202.2159m/z	202.216	17408	14065.5	13320.4	14662.8	16642.8	14810.1	16513.6	18132.3	13314.2	15717.4	17643.2	14701	13945.4	14790.2	16642.8	15217.9	17261.4	18543.8	13228.8	15982.4
9.49_544.4168m/z	544.417	262990	373701	312996	239733	226569	313000	414384	266108	212904	230680	266543	390586	327683	241816	226569	321618	433150	272147	211539	234569
9.49_380.3357m/z	380.336	108693	111010	101735	105393	117243	117592	109732	104646	104743	121680	110162	116025	106509	106309	117243	120830	114701	107020	104071	123732
9.49_680.4776m/z	680.478	252100	332474	272822	245324	255202	282790	298638	248400	223329	212839	255506	347496	285624	247456	255202	290576	312162	254038	221897	216428
9.49_298.3457m/z	298.346	66397	60398.6	57717.8	62086.5	57501.1	61033.6	59972.9	56357.8	58924.3	62403.8	67294.1	63127.6	60426	62626.1	57501.1	62714.1	62688.9	57636.7	58546.5	63455.9
9.49_424.3618m/z	424.362	117473	126491	111135	120820	103137	124243	111689	125946	109297	116730	119060	132207	116350	121870	103137	127664	116747	128804	108596	118698
9.49_298.2370m/z	298.237	47252.9	66077.3	52443.4	50856.1	53431.2	51051.2	69765.6	52705.7	41179	45429.7	47891.3	69062.9	54904.2	51298.1	53431.2	52456.8	72925.1	53901.8	40914.9	46195.7
9.49_410.3107m/z	410.311	52656.7	40431.6	40800.2	44503.6	50511	45706.4	41755.8	43703.3	41984.7	47717.2	53368.2	42258.5	42714.6	44890.3	50511	46964.8	43646.8	44695.1	41715.5	48521.7
9.49_526.4819m/z	526.482	65721.8	96961.5	77237.6	71143	56699.4	83975.5	108998	80865.1	58947.7	58675.9	66609.8	101342	80861.8	71761.3	56699.4	86287.6	113934	82700.3	58569.7	59665.2
9.49_780.5510m/z	780.551	54485.9	133784	170651	112510	146668	76491.2	168432	131220	150684	157662	55222	139829	178658	113488	146668	78597.3	176059	134198	149718	160320
9.49_498.4143m/z	498.414	121139	178571	163508	124968	139129	139389	177614	136287	127734	133288	122776	186639	171180	126054	139129	143227	185658	139379	126915	135536
9.49_672.5242m/z	672.524	29464.4	17310.3	18814.3	23706.6	19016.1	23720.3	25936.3	26210.3	14543.5	27599.2	29862.5	18092.4	19697.1	23912.6	19016.1	24373.4	27110.9	26805.1	14450.2	28064.5
9.49_473.4284m/z	473.428	9699.17	20299.2	20035.6	13909.1	14198	16779	22664.4	17506	16655.4	11056.3	9830.21	21216.4	20975.7	14029.9	14198	17241	23690.9	17903.3	16548.6	11242.7
9.49_127.0499m/z	127.05	1968.36	2095.64	2137.03	2386.44	1545.19	2127	1974.08	1822.72	1960.46	2383.69	1994.96	2190.33	2237.3	2407.18	1545.19	2185.56	2063.48	1864.09	1947.89	2423.88
9.50_701.5574m/z	701.557	31500.1	101388	168985	46928.7	14257.4	83240.9	151362	84446.9	18000.8	19727.6	31925.7	105969	176914	47336.5	14257.4	85532.7	158217	86363.4	17885.4	20060.2
9.50_756.5510m/z	756.551	42186.8	51493.2	48300.8	58446.5	59201.2	37497.9	61564.8	45041.4	51414.1	61544.7	42756.8	53819.8	50567.2	58954.5	59201.2	38530.4	64352.9	46063.6	51084.4	62582.4
9.50_718.5290m/z	718.529	43288.7	48917.9	40158	59923.4	34607.3	46576.7	47676.1	35938.8	43387	47993.2	43873.6	51128.2	42042.3	60444.2	34607.3	47859.1	49835.2	36754.4	43108.8	48802.4
9.50_227.1998m/z	227.2	11785.5	18303.9	20462.3	17191.9	14781.8	16075.2	15394.8	22203.9	15673.5	23192.4	11944.8	19131	21422.4	17341.3	14781.8	16517.8	16092	22707.7	15573	23583.5
9.50_809.5838m/z	809.584	21251.9	60230.1	50367.3	27226.2	21583.4	52304.7	76435.3	31610.3	25499.6	27040.7	21539	62951.5	52730.6	27462.8	21583.4	53744.8	79896.8	32327.7	25336.1	27496.6
9.50_382.3152m/z	382.315	16445.2	17107.6	13708.6	18837	14372.7	18555.1	20733.2	18933.8	11255.5	17891.7	16667.3	17880.6	14351.9	19000.7	14372.7	19066	21672.2	19363.5	11183.3	18193.4
9.50_939.8303m/z	939.83	31469.3	93377.5	69843.6	47882.2	41780.6	69711.7	99152.7	46367.5	44509	39162.3	31894.4	97596.6	73120.8	48298.3	41780.6	71631.1	103643	47419.7	44223.6	39822.5
9.50_392.3721m/z	392.372	7032.85	2976.29	6179.26	51510.1	5098.16	3396.41	7793.15	5041	7232.29	10078.9	7127.87	3110.77	6469.2	51957.8	5098.16	3489.93	8146.08	5155.4	7185.92	10248.8
9.50_448.3749m/z	448.375	20449.5	30628.3	22905.1	26704.6	24446.8	27948	20239.5	27706.3	24286.5	34549.7	20725.8	32012.2	23979.9	26936.7	24446.8	28717.5	21156.1	28335	24130.8	35132.3
9.50_524.3704m/z	524.37	20521.6	29376.7	20917.5	27415.3	22749.1	24411.8	34977.5	27496.5	20587.2	27348.4	20798.9	30704	21898.9	27653.5	22749.1	25084	36561.5	28120.5	20455.2	27809.5
9.50_554.5126m/z	554.513	14247	28554	24980.2	17818.3	7911.6	23810	25719.1	19399.6	17417.4	21490.3	14439.5	29844.2	26152.3	17973.2	7911.6	24465.5	26883.8	19839.9	17305.7	21852.6
9.50_560.3809m/z	560.381	0	29595.5	21677.9	24423.5	20221	25603.5	28270.3	17551.2	15278.1	24725.9	0	30932.7	22695.1	24635.8	20221	26308.5	29550.6	17949.5	15180.2	25142.8
9.50_526.4298m/z	526.43	20465.5	22603.2	19490.4	24799.2	20497.2	22479.5	22728.8	30199	16634.6	25755.2	20742.1	23624.5	20404.9	25014.7	20497.2	23098.4	23758.1	30884.3	16528	26189.4
9.50_498.4500m/z	498.45	33743.7	35653	33770.4	14741.5	24424.8	24023.9	35018.4	27409.5	26047.3	22699	34199.6	37264	35355	14869.6	24424.8	24685.4	36604.2	28031.5	25880.3	23081.7
9.50_289.2730m/z	289.273	9675.78	12823.4	10990.8	13266.5	11445.1	10859.4	10900.2	13776.9	10756.2	14813.2	9806.51	13402.8	11506.5	13381.8	11445.1	11158.4	11393.9	14089.5	10687.2	15062.9
9.50_702.2116m/z	702.212	15491	20721.4	25267.8	14913.6	20750	22393.3	24239	14881.4	22833.6	31129	15700.3	21657.7	26453.4	15043.2	20750	23009.8	25336.8	15219.1	22687.2	31653.8
9.50_283.2232m/z	283.223	11386	12271.1	8851.87	11653.6	10771.1	12854.1	10369.2	13349.3	9990.22	13204.8	11539.8	12825.6	9267.22	11754.9	10771.1	13208.1	10838.8	13652.3	9926.16	13427.4
9.50_706.5363m/z	706.536	2724.41	33810.2	40390.1	29647.4	23785.7	19785.8	52393	29605.9	19359.8	12193.9	2761.22	35337.8	42285.2	29905	23785.7	20330.5	54765.8	30277.8	19235.6	12399.5
9.50_731.6034m/z	731.603	18911.6	75463.4	70731.4	23113.2	37854.9	38427.5	90699.2	42661.2	24760.9	47437.1	19167.1	78873.1	74050.2	23314	37854.9	39485.6	94806.7	43629.3	24602.1	48236.9
9.50_798.5617m/z	798.562	61712.5	90352.2	95843.2	76094.5	79918.2	72786.7	123098	82542.2	77017.2	71844.1	62546.3	94434.6	100340	76755.8	79918.2	74790.8	128673	84415.4	76523.4	73055.5
9.50_616.4615m/z	616.462	50649.1	46417.8	64001.5	56432.3	50454	44996.9	44439.2	46629.8	51189.2	46953.9	51333.4	48515.1	67004.6	56922.8	50454	46235.8	46451.8	47688	50861	47745.5
9.50_313.2339m/z	313.234	29552.3	27616.7	26776.5	30673.9	24618.3	30114.9	32046.5	32585.6	24542	35866.4	29951.6	28864.6	28032.9	30940.5	24618.3	30944	33497.8	33325.1	24384.6	36471.1
9.49_107.0701m/z	107.07	5769.02	6575.68	5601.97	5207.14	6346.3	5908.83	6780.54	6499.51	4215.64	5600.48	5846.96	6872.79	5864.83	5252.4	6346.3	6071.52	7087.61	6647.01	4188.61	5694.91
9.49_442.3878m/z	442.388	0	0	0	0	0	0	14765.7	0	8646.54	0	0	0	0	0	0	0	15434.4	0	8591.1	0
9.50_782.5672m/z	782.567	7.08397e+06	1.07184e+07	1.05386e+07	7.71499e+06	7.60078e+06	7.97606e+06	1.20455e+07	8.54634e+06	8.15983e+06	7.40628e+06	7.17968e+06	1.12027e+07	1.10331e+07	7.78204e+06	7.60078e+06	8.19567e+06	1.2591e+07	8.74029e+06	8.10751e+06	7.53115e+06
9.50_515.4770m/z	515.477	2.78883e+06	3.22699e+06	3.1945e+06	2.78042e+06	2.7597e+06	2.87247e+06	3.39396e+06	2.9684e+06	3.02437e+06	2.72383e+06	2.82651e+06	3.3728e+06	3.3444e+06	2.80459e+06	2.7597e+06	2.95156e+06	3.54767e+06	3.03577e+06	3.00498e+06	2.76975e+06
9.50_426.3928m/z	426.393	1.54187e+06	1.65772e+06	1.65387e+06	1.54423e+06	1.49662e+06	1.53748e+06	1.68631e+06	1.55748e+06	1.55735e+06	1.47395e+06	1.5627e+06	1.73262e+06	1.73147e+06	1.55765e+06	1.49662e+06	1.57982e+06	1.76268e+06	1.59283e+06	1.54737e+06	1.4988e+06
9.50_703.5729m/z	703.573	709620	2.87782e+06	6.31532e+06	3.93623e+06	2.50832e+06	940067	5.68744e+06	4.44957e+06	4.06589e+06	1.15385e+06	719207	3.00785e+06	6.61165e+06	3.97043e+06	2.50832e+06	965949	5.945e+06	4.55055e+06	4.03982e+06	1.17331e+06
9.50_732.5518m/z	732.552	278507	643316	579842	464916	513308	390083	734828	470487	472210	479034	282270	672383	607050	468956	513308	400824	768107	481164	469182	487110
9.50_806.5669m/z	806.567	430269	856950	748611	540611	553419	573315	954022	591093	504941	523456	436083	895669	783737	545309	553419	589100	997227	604507	501704	532281
9.50_543.4720m/z	543.472	134720	130928	133592	127041	135431	133337	133868	120140	120076	122304	136540	136844	139860	128145	135431	137008	139931	122866	119306	124366
9.50_468.3882m/z	468.388	67875.5	62588.4	71530.7	81411.1	68020.4	90249.1	74738	80543.8	73340.2	81128.5	68792.6	65416.3	74887	82118.6	68020.4	92734	78122.7	82371.7	72869.9	82496.3
9.50_200.3134m/z	200.313	24920.5	18823.8	19835.4	24820.2	23089.3	24402.3	18862.7	26894.4	23997.2	26474	25257.2	19674.4	20766.1	25035.9	23089.3	25074.2	19716.9	27504.7	23843.3	26920.4
9.50_785.5855m/z	785.585	94925.8	199832	194202	153644	157443	133985	234368	157943	161305	152197	96208.4	208861	203314	154979	157443	137674	244982	161527	160271	154763
9.50_522.3546m/z	522.355	57845.2	76267.2	68808	78920.7	83714.5	53815.7	72129.3	78381.1	77319.1	90022.6	58626.7	79713.2	72036.6	79606.6	83714.5	55297.4	75395.8	80159.9	76823.4	91540.4
9.50_674.5031m/z	674.503	115026	92181.6	97460	99927	100281	90921.9	90035.9	84745.8	78762.2	109709	116580	96346.6	102033	100795	100281	93425.2	94113.4	86669	78257.2	111559
9.50_708.5098m/z	708.51	118805	95326.4	96351.3	109620	104612	105100	106181	89263.2	113075	121063	120410	99633.5	100872	110573	104612	107994	110990	91289	112350	123105
9.50_438.3775m/z	438.378	57000.4	62232.9	61728.7	57140.3	68514.5	71900.8	61513.2	70116.2	56639.2	60731	57770.5	65044.7	64625.2	57636.9	68514.5	73880.4	64298.9	71707.5	56276.1	61755
9.50_482.4038m/z	482.404	58430.2	54254.9	49136.4	57746.3	54430.2	47709.7	49679.4	59405.5	40377.4	57606	59219.7	56706.3	51442	58248.1	54430.2	49023.2	51929.2	60753.7	40118.5	58577.3
9.50_520.3388m/z	520.339	30423.9	33067.3	34767	45622.7	47587.4	38014.9	47687	45304.3	49242.1	49657.3	30835	34561.3	36398.3	46019.2	47587.4	39061.6	49846.6	46332.5	48926.4	50494.5
9.50_369.3503m/z	369.35	19644.5	104598	120481	6379.39	0	132576	113942	78277.6	0	0	19909.9	109324	126134	6434.83	0	136226	119102	80054	0	0
9.55_865.8111m/z	865.811	36427.8	51512.8	25245.7	32624	30938.1	36098.7	37871.4	26660.4	12658.4	71308.6	36920	53840.4	26430.2	32907.5	30938.1	37092.6	39586.5	27265.4	12577.3	72510.9
9.55_71.0850m/z	71.085	729.473	759.756	1059.19	1017.38	1608.76	856.396	722.461	687.539	1269	451.446	739.329	794.084	1108.88	1026.22	1608.76	879.975	755.18	703.142	1260.86	459.058
9.55_665.4315m/z	665.431	37991.2	21544.8	3916.77	0	6774.47	32344.4	7261.19	0	5242.72	9892.25	38504.5	22518.2	4100.55	0	6774.47	33235	7590.03	0	5209.11	10059
9.55_369.3287m/z	369.329	6571.31	0	0	0	3468.4	0	0	0	2762.47	0	6660.09	0	0	0	3468.4	0	0	0	2744.76	0
9.60_454.1099m/z	454.11	51070.2	30098.5	37709.9	41914.9	45807.3	44395.9	41085.4	41317.4	39605.6	53537.1	51760.2	31458.5	39479.3	42279.1	45807.3	45618.3	42946	42255.1	39351.6	54439.8
9.60_454.6345m/z	454.634	35446.4	48002.2	44737	36556.8	46004.2	31480.3	31227.7	36316.6	39154.2	32456	35925.4	50171.1	46836.1	36874.5	46004.2	32347.1	32641.9	37140.8	38903.1	33003.2
9.60_370.3304m/z	370.33	8721.76	3396.07	7234.39	8490.56	7047.99	8390.35	7617.7	7706.53	6298.59	10684.1	8839.6	3549.51	7573.84	8564.35	7047.99	8621.36	7962.68	7881.42	6258.2	10864.2
9.60_372.3096m/z	372.31	9758.51	13723.6	12093	10642.5	12379.5	10847.8	12436.9	11431.3	8929.72	12382.1	9890.35	14343.6	12660.4	10735	12379.5	11146.4	13000.1	11690.8	8872.47	12590.8
9.61_302.3044m/z	302.304	986881	947420	925023	987234	1.00067e+06	931514	919365	961727	997148	1.01659e+06	1.00022e+06	990227	968427	995814	1.00067e+06	957162	961001	983552	990755	1.03373e+06
9.61_316.2837m/z	316.284	886760	988850	952329	892700	890200	901175	991977	897523	913747	888766	898741	1.03353e+06	997014	900458	890200	925987	1.0369e+06	917891	907888	903751
9.61_424.3256m/z	424.326	138740	124682	133799	141911	121234	118619	110459	125330	149044	152996	140615	130315	140078	143144	121234	121885	115461	128174	148088	155576
9.61_358.3667m/z	358.367	33679.2	28168.9	27926.3	27690.3	33436.9	34278.2	24933.7	32240.4	30270.4	29820.7	34134.2	29441.6	29236.6	27931	33436.9	35222	26062.9	32972.1	30076.3	30323.5
9.60_526.4818m/z	526.482	256027	374520	337310	235781	227825	314642	361043	263733	246269	223518	259486	391442	353137	237830	227825	323305	377393	269719	244690	227286
9.61_368.2995m/z	368.3	35991.6	30511.9	37203.3	38312.2	38180.2	33724.4	30875.2	34208	38839.8	30494.3	36477.9	31890.5	38948.9	38645.1	38180.2	34653	32273.4	34984.3	38590.8	31008.4
9.61_288.1203m/z	288.12	13536.7	15064.6	13273.6	20261.3	17503.8	17627.8	13236.9	19020.7	13949.2	18501.7	13719.6	15745.3	13896.5	20437.4	17503.8	18113.1	13836.4	19452.3	13859.8	18813.6
9.61_363.2418m/z	363.242	16975.3	10614.7	5673.92	10335.5	24754.1	3044.46	1145.18	13612.7	7334.89	8706.61	17204.7	11094.3	5940.15	10425.4	24754.1	3128.28	1197.05	13921.7	7287.86	8853.41
9.61_326.2082m/z	326.208	11033.8	13644.1	6816.17	9847.66	13389.5	10470.2	10473.1	8634.89	13046.6	10104.3	11182.9	14260.6	7136	9933.24	13389.5	10758.5	10947.4	8830.85	12962.9	10274.7
9.61_288.2523m/z	288.252	9.14625e+06	9.60184e+06	9.48844e+06	9.39216e+06	9.3189e+06	9.24238e+06	9.70647e+06	9.27975e+06	9.58184e+06	9.29594e+06	9.26983e+06	1.00357e+07	9.93366e+06	9.47378e+06	9.3189e+06	9.49685e+06	1.0146e+07	9.49034e+06	9.52041e+06	9.45267e+06
9.61_310.2343m/z	310.234	739064	903168	845975	787540	804396	823389	924384	773001	832043	789264	749050	943976	885669	794384	804396	846059	966247	790544	826709	802571
9.61_758.5671m/z	758.567	1.93928e+07	2.60789e+07	2.14603e+07	1.76321e+07	1.78735e+07	2.14912e+07	2.53506e+07	1.76192e+07	1.77236e+07	1.68459e+07	1.96549e+07	2.72572e+07	2.24672e+07	1.77853e+07	1.78735e+07	2.20829e+07	2.64986e+07	1.8019e+07	1.76099e+07	1.71299e+07
9.61_214.2159m/z	214.216	199742	177571	171869	190049	205977	174954	167417	191873	209777	200690	202441	185594	179934	191701	205977	179771	174998	196227	208432	204073
9.61_782.5670m/z	782.567	9.73088e+06	1.48857e+07	1.29175e+07	1.03048e+07	1.00675e+07	1.15037e+07	1.51058e+07	1.04022e+07	1.03906e+07	9.53758e+06	9.86236e+06	1.55583e+07	1.35236e+07	1.03944e+07	1.00675e+07	1.18204e+07	1.57899e+07	1.06383e+07	1.0324e+07	9.69838e+06
9.61_625.5104m/z	625.51	24020.7	42539	22861.3	27291.8	38800.7	34460.7	33949.3	33093.7	30721.8	28724.9	24345.2	44461	23934	27529	38800.7	35409.5	35486.8	33844.7	30524.8	29209.2
9.61_597.4797m/z	597.48	213398	305973	263188	295672	270945	283847	311347	253442	260579	267644	216281	319798	275538	298242	270945	291662	325447	259194	258908	272157
9.60_688.5183m/z	688.518	187874	140993	152786	179504	169087	163424	141261	163121	170674	192406	190412	147363	159955	181064	169087	167924	147658	166823	169580	195650
9.60_475.3017m/z	475.302	142979	147860	139669	153820	121579	144635	130202	139975	125275	133417	144911	154541	146222	155156	121579	148618	136098	143151	124472	135666
9.59_526.3937m/z	526.394	79630.8	206793	285944	221198	110223	102337	94211.2	283994	223497	310463	80706.7	216136	299361	223120	110223	105155	98477.8	290439	222064	315697
9.59_663.4515m/z	663.452	477768	518723	490106	434717	420545	506182	548293	457600	396839	423938	484223	542160	513102	438495	420545	520118	573124	467985	394295	431086
9.59_324.2734m/z	324.273	39886.5	34659.9	37247.1	40581.9	42072.6	40479.9	33459.1	38446.9	34670.1	38551.9	40425.4	36225.9	38994.8	40934.6	42072.6	41594.5	34974.3	39319.4	34447.8	39201.9
9.59_372.3458m/z	372.346	36133.6	36105.8	38650.4	49736.7	47449	30513.4	44535	39405.4	46289.8	49152	36621.8	37737.2	40463.9	50168.9	47449	31353.5	46551.9	40299.7	45993	49980.8
9.59_704.5138m/z	704.514	54195.6	57707.9	40362.4	59412.4	47973	48694	42573.3	49116.3	46220.4	75380.8	54927.8	60315.3	42256.3	59928.8	47973	50034.7	44501.3	50231	45924.1	76651.7
9.59_648.4329m/z	648.433	0	82536.5	87689.5	83032.4	95957.3	0	71960.1	94219.4	76944.4	98872.1	0	86265.8	91804.1	83754.1	95957.3	0	75219	96357.6	76451	100539
9.59_457.3810m/z	457.381	108146	98644.5	93696.9	102476	108651	98950.4	93677.2	91498.5	100377	107755	109607	103102	98093.3	103367	108651	101675	97919.6	93575	99733.8	109572
9.59_352.9778m/z	352.978	2412.15	2230.38	5199.83	4697.68	0	2988.9	6207.63	1254.12	3041.96	3140.76	2444.74	2331.15	5443.81	4738.5	0	3071.19	6488.76	1282.58	3022.45	3193.71
9.60_498.3622m/z	498.362	40599.3	30194.2	20038.4	40666.4	45206.4	45338.3	31194	43451.2	49608.5	61638	41147.8	31558.5	20978.7	41019.8	45206.4	46586.6	32606.7	44437.3	49290.5	62677.2
9.60_284.3301m/z	284.33	5.51471e+06	5.18544e+06	5.2208e+06	5.59108e+06	5.48455e+06	5.21606e+06	5.01979e+06	5.38969e+06	5.61585e+06	5.51723e+06	5.58922e+06	5.41973e+06	5.46577e+06	5.63967e+06	5.48455e+06	5.35967e+06	5.24712e+06	5.512e+06	5.57984e+06	5.61025e+06
9.60_454.3724m/z	454.372	3.63158e+07	3.38418e+07	3.39945e+07	3.6535e+07	3.63162e+07	3.4359e+07	3.29282e+07	3.48127e+07	3.61542e+07	3.61777e+07	3.68064e+07	3.53709e+07	3.55896e+07	3.68525e+07	3.63162e+07	3.5305e+07	3.44194e+07	3.56028e+07	3.59224e+07	3.67877e+07
9.60_492.4010m/z	492.401	6.10298e+06	7.40059e+06	6.91485e+06	6.31923e+06	6.06097e+06	6.88658e+06	7.31228e+06	6.25594e+06	5.94894e+06	5.83115e+06	6.18544e+06	7.73497e+06	7.23931e+06	6.37415e+06	6.06097e+06	7.07619e+06	7.64343e+06	6.39792e+06	5.9108e+06	5.92947e+06
9.60_437.3459m/z	437.346	727435	663985	661894	697142	718025	665878	622590	678411	683190	720901	737264	693986	692952	703201	718025	684211	650786	693807	678810	733056
9.60_459.3277m/z	459.328	355879	351099	324501	380954	329180	333722	309543	361955	350230	358794	360687	366963	339727	384265	329180	342910	323561	370169	347984	364843
9.60_482.4038m/z	482.404	373221	393955	359410	396121	364309	383492	344732	392187	362717	362261	378264	411755	376274	399564	364309	394050	360344	401087	360391	368369
9.60_785.5018m/z	785.502	619920	563010	558368	610304	643944	582886	544546	515031	552454	615968	628296	588448	584568	615608	643944	598935	569207	526719	548911	626353
9.60_768.4750m/z	768.475	506411	417534	447183	505359	514872	407345	428533	465278	481668	514318	513254	436400	468165	509751	514872	418561	447940	475837	478580	522989
9.60_338.2655m/z	338.265	74627.6	88666.3	84765.9	73786.5	80277	79469.4	98270.6	74841	76829.3	74611.7	75635.9	92672.5	88743.3	74427.8	80277	81657.4	102721	76539.4	76336.7	75869.6
9.60_600.4300m/z	600.43	117790	118723	126412	129155	134914	122222	117653	119774	132738	136138	119381	124087	132344	130278	134914	125588	122981	122492	131887	138434
9.61_332.2592m/z	332.259	140411	146929	139879	137316	136276	144515	139539	131951	141979	133447	142308	153568	146442	138509	136276	148493	145858	134946	141068	135697
9.61_708.4543m/z	708.454	827227	744036	775174	819758	837426	761819	705918	774674	814250	858694	838404	777654	811546	826882	837426	782794	737887	792255	809030	873172
9.61_779.6462m/z	779.646	354865	401061	365785	409678	410509	389711	377683	382646	412038	413435	359660	419183	382948	413239	410509	400440	394787	391330	409397	420406
9.62_379.3041m/z	379.304	1.60717e+06	1.54958e+06	1.5398e+06	1.61016e+06	1.70036e+06	1.55275e+06	1.55695e+06	1.66427e+06	1.679e+06	1.67451e+06	1.62888e+06	1.61959e+06	1.61205e+06	1.62415e+06	1.70036e+06	1.5955e+06	1.62746e+06	1.70204e+06	1.66823e+06	1.70274e+06
9.62_399.3568m/z	399.357	710679	833623	758971	707139	739458	726652	865202	695228	774688	697590	720281	871288	794583	713285	739458	746659	904385	711005	769721	709352
9.62_398.3368m/z	398.337	440899	412320	401676	433769	461425	425393	412281	432232	449097	458606	446856	430950	420524	437538	461425	437105	430952	442041	446218	466338
9.62_424.3619m/z	424.362	814503	842660	788338	806276	837618	835931	829591	821215	810899	863494	825508	880734	825328	813283	837618	858947	867161	839852	805700	878053
9.62_401.2861m/z	401.286	257492	288120	251456	277154	291090	292456	292741	303706	240908	299097	260971	301138	263255	279562	291090	300508	305998	310598	239364	304140
9.62_503.3541m/z	503.354	140803	159587	145536	179120	177125	159389	183251	187654	142489	169156	142705	166798	152365	180677	177125	163777	191550	191913	141576	172008
9.62_785.5851m/z	785.585	483776	832187	709515	629007	639152	586918	837798	567208	654986	708011	490313	869787	742807	634474	639152	603077	875740	580081	650787	719949
9.62_381.3107m/z	381.311	49682.7	46564.1	50107.2	44966.7	54236.2	49686.4	50475.4	51659	60267.1	52399.6	50353.9	48668	52458.3	45357.5	54236.2	51054.5	52761.3	52831.3	59880.7	53283
9.62_396.3308m/z	396.331	1.99457e+07	1.88755e+07	1.90795e+07	2.004e+07	2.07039e+07	1.90704e+07	1.89582e+07	1.98357e+07	2.06465e+07	2.04152e+07	2.02151e+07	1.97284e+07	1.99748e+07	2.02141e+07	2.07039e+07	1.95954e+07	1.98168e+07	2.02859e+07	2.05141e+07	2.07594e+07
9.62_296.2937m/z	296.294	24813.9	36308.5	31175.4	26960.1	29340.5	26542.3	37262.6	24689.9	26165.7	26008.6	25149.1	37949	32638.2	27194.4	29340.5	27273.1	38950.1	25250.2	25997.9	26447.1
9.62_519.3279m/z	519.328	40920.2	62286.2	45351.3	52058.3	60690.4	62588.4	58816.7	64535.2	46126.8	51700.4	41473.1	65100.5	47479.3	52510.7	60690.4	64311.7	61480.3	65999.7	45831.1	52572.1
9.63_371.3257m/z	371.326	1.79161e+06	1.77744e+06	1.85564e+06	1.75644e+06	1.85399e+06	1.67082e+06	1.91185e+06	1.76269e+06	1.95207e+06	1.81433e+06	1.81582e+06	1.85776e+06	1.94271e+06	1.7717e+06	1.85399e+06	1.71682e+06	1.99843e+06	1.80269e+06	1.93955e+06	1.84493e+06
9.63_346.3305m/z	346.33	1.08722e+06	1.0595e+06	1.06954e+06	1.06841e+06	1.13292e+06	1.01287e+06	1.0873e+06	1.02618e+06	1.17043e+06	1.10463e+06	1.10191e+06	1.10738e+06	1.11973e+06	1.0777e+06	1.13292e+06	1.04075e+06	1.13654e+06	1.04946e+06	1.16293e+06	1.12325e+06
9.63_268.2627m/z	268.263	109230	118622	118306	110755	117039	105500	123924	114466	120945	117148	110706	123982	123857	111717	117039	108405	129537	117064	120170	119123
9.63_258.2784m/z	258.278	68638.6	58415.9	65058.6	60106.3	66137.8	56435.4	64880.7	61131.8	70249.9	66315.4	69565.9	61055.3	68111.3	60628.7	66137.8	57989.3	67819	62519.1	69799.4	67433.5
9.63_468.3521m/z	468.352	153325	129051	138767	140273	152564	138384	137519	148385	150677	149580	155397	134882	145279	141493	152564	142194	143747	151752	149711	152102
9.63_396.5448m/z	396.545	33388.9	22717.6	22940.6	13982.8	32733.3	32048	33095.4	30420.9	23544.1	27171.2	33840	23744	24017	14104.3	32733.3	32930.4	34594.2	31111.2	23393.1	27629.3
9.63_439.3426m/z	439.343	12733.8	10562.1	3383.24	15471.3	10153	10097.2	14065.3	15950.8	9276.35	10871	12905.8	11039.4	3541.99	15605.7	10153	10375.2	14702.3	16312.8	9216.87	11054.2
9.62_396.1178m/z	396.118	24362.8	30804.9	33357.9	40034.9	33498	27631.8	25052.2	30493.4	26737.1	37612.7	24691.9	32196.8	34923.1	40382.8	33498	28392.6	26186.7	31185.5	26565.7	38246.9
9.62_288.3856m/z	288.386	19720.4	19107.9	16436.8	13017.9	16199.1	16081.8	20364.6	17482.8	18660.7	16251.4	19986.9	19971.3	17208	13131.1	16199.1	16524.5	21286.8	17879.5	18541.1	16525.4
9.62_146.9799m/z	146.98	11310.6	12161.9	11267.1	13116.5	13041.2	13763.6	11861.9	11670.5	12524.8	12882.9	11463.4	12711.4	11795.8	13230.5	13041.2	14142.5	12399.1	11935.4	12444.5	13100.1
9.62_290.2587m/z	290.259	90596.7	99525.4	101719	90197.6	92303	100977	103272	103651	89446.1	98147.1	91820.7	104022	106492	90981.5	92303	103757	107949	106003	88872.6	99801.9
9.61_583.4836m/z	583.484	150802	183374	174871	136833	132385	172809	167580	158074	132386	151979	152840	191660	183076	138022	132385	177567	175169	161661	131537	154541
9.61_806.5666m/z	806.567	1.53726e+06	2.35954e+06	2.13124e+06	1.67682e+06	1.76345e+06	1.78662e+06	2.43891e+06	1.67375e+06	1.8895e+06	1.73403e+06	1.55803e+06	2.46615e+06	2.23124e+06	1.6914e+06	1.76345e+06	1.83582e+06	2.54937e+06	1.71173e+06	1.87738e+06	1.76327e+06
9.61_757.6640m/z	757.664	248308	290985	294885	240323	260408	269312	307912	283853	246658	236787	251663	304133	308721	242412	260408	276727	321857	290295	245076	240779
9.61_623.4764m/z	623.476	79649.1	105346	92163	79089.7	75959.1	99340.7	107527	99520.7	70290.7	101017	80725.3	110105	96487.5	79777.1	75959.1	102076	112396	101779	69840.1	102720
9.61_575.4980m/z	575.498	59422.4	110587	89651.1	80355.7	78015.4	88963.9	116589	74649.7	75648.3	65151.8	60225.2	115583	93857.7	81054.1	78015.4	91413.4	121869	76343.8	75163.3	66250.3
9.61_628.4979m/z	628.498	255268	212988	233760	260516	260728	227049	245675	235540	265617	263584	258717	222611	244729	262780	260728	233301	256801	240885	263914	268028
9.61_354.2409m/z	354.241	49436.6	61511.8	54650	61160.4	55053	54559.6	63262.8	53233.8	63448	50058.9	50104.5	64291.1	57214.2	61691.9	55053	56061.8	66127.8	54441.9	63041.2	50902.9
9.61_570.4186m/z	570.419	45999.4	117758	176396	142305	70781.5	35077.9	33459.4	182215	128276	208748	46620.9	123079	184672	143542	70781.5	36043.7	34974.6	186350	127453	212268
9.61_780.5506m/z	780.551	336006	632229	681103	662853	720973	431037	705899	582600	733409	663281	340546	660795	713062	668614	720973	442904	737867	595821	728707	674464
9.61_227.1998m/z	227.2	25466.9	31417.5	29811	25478.6	26944.4	29702.2	28648.1	27880.6	27949.3	27213.3	25811	32837	31209.8	25700	26944.4	30520	29945.5	28513.3	27770.1	27672.2
9.61_333.2989m/z	333.299	99369.3	96049.7	103489	101561	104707	100678	109411	105413	101502	109625	100712	100390	108345	102444	104707	103450	114366	107805	100852	111473
9.61_725.4803m/z	725.48	122378	105045	92296	87883.9	100469	95008.9	106701	81588.3	62992	113174	124031	109791	96626.7	88647.7	100469	97624.8	111533	83439.9	62588.1	115082
9.61_314.2487m/z	314.249	7362.91	10400.6	7979.07	7594.09	3569.6	8337.35	9135.79	6287.5	5805.58	9047.58	7462.39	10870.6	8353.46	7660.09	3569.6	8566.9	9549.53	6430.19	5768.36	9200.13
9.62_270.2422m/z	270.242	980936	1.21972e+06	1.11753e+06	981285	952851	1.08145e+06	1.21705e+06	995474	958061	901526	994189	1.27483e+06	1.16997e+06	989813	952851	1.11122e+06	1.27217e+06	1.01807e+06	951918	916727
9.62_614.4461m/z	614.446	45869.9	91433.8	126250	97846.4	68669	50937.7	54848.1	134579	99509.3	143149	46489.7	95565	132174	98696.8	68669	52340.2	57332.1	137633	98871.2	145563
9.62_774.5614m/z	774.561	245770	240024	380997	226088	333081	215799	219786	164526	219284	211879	249090	250869	398874	228053	333081	221741	229739	168260	217878	215451
9.62_701.5568m/z	701.557	162239	380655	636522	149930	104609	344168	662282	301211	75393.4	135731	164431	397854	666389	151233	104609	353644	692275	308047	74910	138019
9.62_644.4562m/z	644.456	58400.3	58538	57259.1	80255.8	55568.1	49429.5	51060.9	67691.5	59715.5	67678.2	59189.4	61183	59945.8	80953.3	55568.1	50790.5	53373.3	69227.7	59332.7	68819.3
9.62_819.5937m/z	819.594	13499.1	41665.5	47140.7	47236.6	35326.2	15489.9	61741.9	56944.6	44872.1	38675.3	13681.5	43548.1	49352.7	47647.1	35326.2	15916.4	64538.1	58236.9	44584.4	39327.3
9.59_335.1101m/z	335.11	11669.9	5539.6	9232.35	5796.66	7717.67	3949.07	10993.8	4657.21	8571.77	11054.3	11827.6	5789.89	9665.55	5847.03	7717.67	4057.8	11491.7	4762.9	8516.81	11240.7
8.58_552.6850m/z	552.685	8627.25	8819.84	10658.8	12843.6	11415.3	11785.4	14656.3	12475.2	12146	13852.9	8743.82	9218.35	11158.9	12955.3	11415.3	12109.9	15320	12758.3	12068.2	14086.5
9.59_498.4493m/z	498.449	21849.3	39067.9	33033.9	26501.3	20576.9	37258.2	40726.7	22881.3	24388.2	21262.5	22144.5	40833.1	34583.9	26731.6	20576.9	38284	42571.1	23400.6	24231.8	21621
9.59_392.3722m/z	392.372	49756.4	76823.6	46631.4	162459	45485.5	58754.9	54923	51063.8	55858	62120.7	50428.6	80294.8	48819.4	163870	45485.5	60372.6	57410.3	52222.7	55499.8	63168
9.57_83.0603m/z	83.0603	190347	173207	158768	186020	190835	184923	167162	174688	190455	180176	192919	181033	166218	187637	190835	190015	174732	178653	189234	183214
9.57_415.3016m/z	415.302	659658	663296	686714	735133	647361	658565	711652	694823	731348	746763	668571	693266	718936	741522	647361	676697	743881	710591	726659	759354
9.57_431.2757m/z	431.276	163703	158007	156133	190923	172784	170409	180139	185065	194434	184694	165915	165146	163459	192583	172784	175101	188297	189265	193187	187808
9.57_278.2681m/z	278.268	105256	97147.3	92444.2	105835	104234	100334	89259.3	97640.6	101741	107881	106678	101537	96781.9	106755	104234	103096	93301.6	99856.5	101088	109700
9.57_496.3386m/z	496.339	542759	494005	496620	462701	465917	477697	459329	445521	457920	429709	550092	516326	519922	466723	465917	490849	480131	455632	454984	436954
9.57_600.4810m/z	600.481	171537	160333	156514	151164	159150	180519	160854	151800	156423	169708	173855	167578	163858	152478	159150	185489	168139	155245	155420	172570
9.57_410.1212m/z	410.121	56285.9	54037.2	54551	61299	63673.8	47495.4	42205.5	49282.9	66206.4	52088	57046.4	56478.8	57110.6	61831.8	63673.8	48803.1	44116.9	50401.3	65781.9	52966.2
9.57_614.4809m/z	614.481	109259	98365.3	76389.6	121520	117921	111818	77463.7	117907	103742	130608	110735	102810	79974	122576	117921	114897	80971.8	120583	103077	132810
9.56_269.2085m/z	269.208	11424.5	6145.93	7403.37	11086.8	14088.4	7160.74	6456.21	10252	14427.3	12294.8	11578.9	6423.62	7750.75	11183.2	14088.4	7357.89	6748.59	10484.7	14334.8	12502.1
9.57_488.2249m/z	488.225	28075.5	33082.1	24016.3	31019.5	34213.4	25059.1	24754.7	23322.3	26067.9	29288.8	28454.9	34576.8	25143.1	31289.1	34213.4	25749.1	25875.8	23851.6	25900.7	29782.6
9.57_410.3152m/z	410.315	45691.6	15026	14159.8	16113.8	7596.66	13290.8	8497.22	8863.19	13569.9	13452.9	46308.9	15704.9	14824.2	16253.8	7596.66	13656.7	8882.04	9064.33	13482.9	13679.7
9.57_809.5846m/z	809.585	140499	226911	198523	114691	139787	177375	206557	137235	154226	113715	142398	237164	207838	115687	139787	182258	215911	140349	153238	115632
9.57_410.3463m/z	410.346	3.8322e+07	3.55817e+07	3.60946e+07	3.88362e+07	3.86845e+07	3.69869e+07	3.47552e+07	3.71566e+07	3.94891e+07	3.89706e+07	3.88398e+07	3.71894e+07	3.77882e+07	3.91737e+07	3.86845e+07	3.80052e+07	3.63292e+07	3.79998e+07	3.92359e+07	3.96276e+07
9.57_330.3355m/z	330.336	4.43324e+06	4.17531e+06	4.21421e+06	4.40326e+06	4.42018e+06	4.39669e+06	4.14761e+06	4.26329e+06	4.41798e+06	4.35729e+06	4.49314e+06	4.36396e+06	4.41195e+06	4.44153e+06	4.42018e+06	4.51774e+06	4.33545e+06	4.36004e+06	4.38966e+06	4.43076e+06
9.57_470.4190m/z	470.419	2.62137e+07	3.20249e+07	2.98493e+07	2.74907e+07	2.66059e+07	2.87198e+07	3.20803e+07	2.77862e+07	2.63733e+07	2.55905e+07	2.65678e+07	3.34719e+07	3.12498e+07	2.77296e+07	2.66059e+07	2.95105e+07	3.35331e+07	2.84168e+07	2.62042e+07	2.6022e+07
9.57_393.3196m/z	393.32	2.30756e+06	2.13413e+06	2.13642e+06	2.38516e+06	2.33651e+06	2.24184e+06	2.02655e+06	2.22643e+06	2.39588e+06	2.37241e+06	2.33874e+06	2.23056e+06	2.23666e+06	2.40589e+06	2.33651e+06	2.30357e+06	2.11832e+06	2.27696e+06	2.38052e+06	2.41241e+06
9.57_275.2570m/z	275.257	752076	676703	687350	741418	763347	739616	654024	703352	753361	755758	762238	707279	719601	747862	763347	759980	683643	719314	748531	768500
9.57_412.3523m/z	412.352	912082	847796	840455	953859	952513	875899	814630	888814	961812	929563	924405	886103	879891	962149	952513	900015	851522	908985	955645	945235
9.57_731.6035m/z	731.604	16247.7	48741.7	36830.6	19054.7	23169.7	36007.1	42253.5	25266.8	14112.9	27029.3	16467.2	50944	38558.7	19220.3	23169.7	36998.5	44167	25840.2	14022.4	27485.1
9.57_292.2836m/z	292.284	498206	452776	445969	500000	505127	486874	426004	454988	481638	498616	504937	473234	466895	504345	505127	500279	445297	465314	478550	507023
9.56_269.8595m/z	269.86	13031.5	16811.3	11169.8	6231.52	10881	17898.6	9829.41	10353.6	13503.8	11889.4	13207.6	17570.8	11693.9	6285.68	10881	18391.4	10274.6	10588.6	13417.2	12089.9
9.56_346.2577m/z	346.258	32112.8	38400.8	33815.6	35398.5	35419	42320	43499.3	34505.1	31571.9	33095.8	32546.7	40135.9	35402.3	35706.2	35419	43485.2	45469.3	35288.2	31369.4	33653.8
9.55_301.1904m/z	301.19	9295.62	9439.8	8050.22	12731.8	12322.6	11015.8	9926.41	14463.2	15638.5	8476.82	9421.21	9866.32	8427.95	12842.4	12322.6	11319.1	10376	14791.4	15538.3	8619.74
9.56_247.2260m/z	247.226	243715	213911	216853	234067	233808	218425	215716	233578	237519	222697	247008	223577	227028	236102	233808	224439	225485	238879	235996	226452
9.56_316.2475m/z	316.247	60619.4	58566.5	58242.6	62091.7	60242.8	63144.2	58710.4	62429.5	60600.5	66230.1	61438.4	61212.7	60975.5	62631.4	60242.8	64882.7	61369.2	63846.3	60211.9	67346.8
9.56_326.3770m/z	326.377	50235.4	50800.2	45349.9	52294.2	55108.9	56285.3	40246.9	49196.8	54363.7	45001.2	50914.1	53095.5	47477.8	52748.7	55108.9	57835	42069.6	50313.3	54015.1	45760
9.56_263.2213m/z	263.221	18656.5	14365	16018.9	13719.8	16385.1	13839.5	13460	16577.2	15912.9	16076.5	18908.5	15014	16770.6	13839	16385.1	14220.5	14069.6	16953.4	15810.9	16347.6
9.56_243.2867m/z	243.287	120762	113462	116131	121522	116221	108378	111057	118511	117396	111339	122393	118588	121580	122579	116221	111362	116087	121201	116644	113216
9.56_229.2711m/z	229.271	88904.5	83925.6	86289.7	93522.3	91990.5	85113	84302.9	96950	90080.8	92224.6	90105.7	87717.6	90338.6	94335.1	91990.5	87456.4	88120.8	99150.2	89503.2	93779.6
9.56_395.3258m/z	395.326	21661.7	14492.1	14507.6	25499.1	18188.1	16663.6	10156.7	22326.2	29417.4	21045.3	21954.4	15146.9	15188.3	25720.7	18188.1	17122.4	10616.7	22832.9	29228.8	21400.1
9.56_226.2158m/z	226.216	11422.5	12609.4	8028.93	10682.1	11707.6	11233.2	11631.4	9890.91	9821.67	8792.5	11576.9	13179.2	8405.66	10775	11707.6	11542.5	12158.2	10115.4	9758.7	8940.74
9.56_269.7101m/z	269.71	10092.9	7320.86	10672.4	6404.31	7984.26	6023.51	7988.52	4046.05	9474.08	8444.89	10229.3	7651.64	11173.2	6459.97	7984.26	6189.36	8350.3	4137.87	9413.34	8587.27
9.56_741.4756m/z	741.476	629920	559530	580822	585219	563234	615626	489629	562267	604784	613447	638431	584811	608075	590305	563234	632576	511802	575027	600907	623790
9.56_558.4329m/z	558.433	1.46977e+06	2.22282e+06	1.85984e+06	1.36026e+06	1.31025e+06	1.83747e+06	2.16343e+06	1.40816e+06	1.31875e+06	1.30541e+06	1.48962e+06	2.32326e+06	1.9471e+06	1.37208e+06	1.31025e+06	1.88806e+06	2.2614e+06	1.44012e+06	1.31029e+06	1.32741e+06
9.56_261.2416m/z	261.242	492610	458099	456405	500369	497056	459225	457456	477919	475811	486542	499266	478797	477820	504717	497056	471869	478173	488765	472760	494746
9.56_644.4927m/z	644.493	325683	289301	243976	312662	299580	291522	265258	282939	336844	318331	330083	302372	255424	315379	299580	299548	277270	289360	334685	323698
9.56_544.4162m/z	544.416	420446	633803	541045	460511	398713	532909	574635	426997	448833	375598	426127	662440	566431	464513	398713	547582	600659	436687	445955	381931
9.56_468.3521m/z	468.352	82655.4	75661.4	81368.7	87941.5	83822.5	73909.3	56876.4	62484.1	86915.1	67305.4	83772.2	79080	85186.7	88705.8	83822.5	75944.3	59452.1	63902.1	86357.8	68440.2
9.56_264.2526m/z	264.253	143711	133824	131620	143040	148493	138010	137985	133157	140848	138755	145653	139871	137795	144283	148493	141810	144234	136179	139945	141095
9.56_556.4398m/z	556.44	143192	119096	111518	166306	161223	125317	109141	131570	133131	151583	145126	124477	116750	167751	161223	128767	114084	134556	132277	154139
9.56_724.4490m/z	724.449	922376	806271	783025	918940	880870	853681	702919	794255	918775	918879	934838	842701	819766	926926	880870	877185	734752	812280	912884	934371
9.57_364.3409m/z	364.341	2.08557e+06	2.0481e+06	2.01988e+06	1.99466e+06	2.02975e+06	2.1023e+06	2.01268e+06	1.96577e+06	1.99891e+06	1.95742e+06	2.11375e+06	2.14064e+06	2.11466e+06	2.01199e+06	2.02975e+06	2.16018e+06	2.10383e+06	2.01038e+06	1.98609e+06	1.99042e+06
9.57_438.3775m/z	438.378	750479	816161	805754	825384	789455	823725	768578	775987	870692	811593	760618	853037	843562	832557	789455	846404	803384	793597	865109	825276
9.57_426.3928m/z	426.393	1.8723e+06	2.005e+06	1.95333e+06	1.84791e+06	1.83299e+06	1.8746e+06	1.96494e+06	1.84945e+06	1.85174e+06	1.76623e+06	1.8976e+06	2.09559e+06	2.04499e+06	1.86397e+06	1.83299e+06	1.92621e+06	2.05392e+06	1.89143e+06	1.83987e+06	1.79601e+06
9.58_144.9819m/z	144.982	672976	627819	638662	676469	686033	638107	624141	652770	663158	652370	682068	656186	668630	682348	686033	655676	652406	667584	658906	663369
9.58_572.4499m/z	572.45	947995	1.39921e+06	1.15121e+06	879037	886848	1.16679e+06	1.30012e+06	914695	862534	862703	960804	1.46243e+06	1.20522e+06	886676	886848	1.19892e+06	1.359e+06	935453	857004	877249
9.58_454.3369m/z	454.337	57694.8	66903.5	52649.6	35974.8	56215.4	53504	31586.7	52668.3	70411.1	81911.4	58474.3	69926.4	55120	36287.5	56215.4	54977.1	33017.1	53863.6	69959.7	83292.4
9.58_961.8128m/z	961.813	964222	889119	905411	1.05235e+06	1.10922e+06	910085	843851	922848	1.00856e+06	997569	977250	929292	947895	1.06149e+06	1.10922e+06	935142	882067	943791	1.00209e+06	1.01439e+06
9.58_408.3308m/z	408.331	32886.8	36941.6	36424.6	50340.3	43720.5	39147	33679.8	40842.4	50234.2	38928.3	33331.1	38610.7	38133.7	50777.8	43720.5	40224.9	35205.1	41769.3	49912.1	39584.7
9.58_514.4260m/z	514.426	23729.8	37323.2	33667.8	22939.9	14519.1	35581.1	27550.5	21815.2	16064.4	22363.1	24050.4	39009.6	35247.6	23139.2	14519.1	36560.8	28798.2	22310.3	15961.4	22740.2
9.59_352.3045m/z	352.305	2.04669e+07	1.8643e+07	1.91616e+07	2.07004e+07	2.05527e+07	1.94956e+07	1.85185e+07	1.95504e+07	2.05257e+07	2.04587e+07	2.07434e+07	1.94853e+07	2.00607e+07	2.08803e+07	2.05527e+07	2.00324e+07	1.93572e+07	1.9994e+07	2.03941e+07	2.08037e+07
9.59_335.2780m/z	335.278	7.38562e+06	6.77064e+06	6.97768e+06	7.54645e+06	7.56115e+06	7.02726e+06	6.7916e+06	7.08839e+06	7.4339e+06	7.48941e+06	7.4854e+06	7.07656e+06	7.30509e+06	7.61203e+06	7.56115e+06	7.22074e+06	7.09917e+06	7.24925e+06	7.38623e+06	7.61568e+06
9.58_202.2160m/z	202.216	9587.58	8666.73	8825.04	9941.69	8749.7	8971.19	7396.44	9047.79	10543.4	8609.63	9717.11	9058.32	9239.13	10028.1	8749.7	9218.2	7731.4	9253.12	10475.8	8754.79
9.59_380.3358m/z	380.336	1.06761e+06	1.13547e+06	1.08741e+06	1.09927e+06	1.07197e+06	1.12568e+06	1.06777e+06	1.02365e+06	1.10015e+06	1.10841e+06	1.08203e+06	1.18677e+06	1.13843e+06	1.10883e+06	1.07197e+06	1.15668e+06	1.11612e+06	1.04688e+06	1.09309e+06	1.1271e+06
9.59_515.4769m/z	515.477	3.74102e+06	4.09967e+06	3.9937e+06	3.69604e+06	3.56516e+06	3.95597e+06	4.13539e+06	3.59781e+06	3.64009e+06	3.50268e+06	3.79157e+06	4.28491e+06	4.18109e+06	3.72816e+06	3.56516e+06	4.06489e+06	4.32267e+06	3.67946e+06	3.61675e+06	3.56173e+06
9.59_357.2598m/z	357.26	239520	272716	245031	254597	242033	255435	213899	240335	254841	241705	242756	285039	256528	256810	242033	262468	223586	245789	253207	245780
9.59_337.2841m/z	337.284	154486	158779	152946	173708	160852	160828	149307	152926	168900	175992	156573	165953	160122	175218	160852	165256	156069	156396	167817	178959
9.59_508.3751m/z	508.375	380229	379713	377937	424494	430352	376254	388439	396392	405464	383176	385366	396870	395670	428183	430352	386614	406030	405388	402865	389636
9.59_373.2338m/z	373.234	61409.2	72672.5	66791	77181	66497.7	73806.4	66232.5	60042.2	56910.2	60996.9	62238.9	75956.1	69925	77851.8	66497.7	75838.5	69232	61404.8	56545.3	62025.3
9.59_543.4713m/z	543.471	568489	671745	628751	591096	544434	632594	659158	551166	575503	556171	576169	702096	658254	596233	544434	650011	689009	563675	571813	565549
9.59_660.4872m/z	660.487	97472.1	87617.5	91978.4	107563	97929.2	91535.2	94179.3	91984.1	104732	93369.2	98789.1	91576.3	96294.2	108497	97929.2	94055.4	98444.4	94071.6	104061	94943.4
9.59_352.4818m/z	352.482	31406.2	33919.2	32904.2	42617.6	37076.6	39979.4	27828.2	39491	34850.7	35288.8	31830.5	35451.7	34448.2	42988	37076.6	41080.2	29088.5	40387.2	34627.2	35883.8
9.59_354.3105m/z	354.311	366040	336719	340431	373364	372869	346965	334031	337883	365830	372418	370985	351933	356404	376609	372869	356518	349159	345551	363484	378697
9.58_374.3420m/z	374.342	39679.8	32163.3	32494.2	55268.4	34136	35106.1	32033.9	35589.7	37952.2	36957.1	40215.9	33616.6	34018.9	55748.7	34136	36072.7	33484.6	36397.4	37708.9	37580.2
9.57_526.4297m/z	526.43	36424.5	27614.3	20548.4	29962	29412.5	22007.7	22761.4	25547.8	23873.8	22015.1	36916.6	28862	21512.6	30222.4	29412.5	22613.7	23792.1	26127.6	23720.8	22386.3
9.57_320.3151m/z	320.315	18520	18531.7	12146	15194.2	18284.9	20375.7	15998.2	15275	15689.6	19823.4	18770.2	19369	12715.9	15326.2	18284.9	20936.7	16722.7	15621.7	15589	20157.6
9.57_347.3146m/z	347.315	530433	486933	477990	476179	486510	525713	461332	475504	464637	473905	537600	508934	500419	480317	486510	540187	482224	486295	461658	481896
9.57_590.3156m/z	590.316	226800	239787	215397	225701	216862	214930	225630	246927	235329	229065	229865	250621	225504	227663	216862	220847	235848	252531	233820	232927
9.57_297.2390m/z	297.239	180441	172762	171953	184972	176892	184556	172527	177013	189250	180734	182879	180568	180022	186580	176892	189637	180340	181030	188037	183781
9.57_515.4419m/z	515.442	899877	1.11878e+06	996275	895263	854198	997405	1.10677e+06	924413	878416	853296	912036	1.16933e+06	1.04302e+06	903044	854198	1.02487e+06	1.15689e+06	945392	872784	867683
9.57_380.2993m/z	380.299	78445.5	73984.9	65186.9	77608.5	88582.3	83867.8	68248.5	77441.8	85435.6	87324.5	79505.4	77327.8	68245.6	78283	88582.3	86177	71339.3	79199.3	84887.8	88796.9
9.57_556.4033m/z	556.403	209909	188930	175424	233686	202171	202346	151622	187440	228617	219066	212745	197466	183656	235717	202171	207917	158488	191694	227151	222760
9.57_680.4783m/z	680.478	988162	1.13094e+06	1.06477e+06	906797	878176	1.05522e+06	1.09737e+06	958295	904635	860029	1.00151e+06	1.18204e+06	1.11473e+06	914678	878176	1.08428e+06	1.14707e+06	980043	898835	874530
9.57_482.3675m/z	482.368	41432.1	155439	240228	168774	54893	40929.6	42341.9	234605	167859	242576	41991.9	162462	251500	170241	54893	42056.5	44259.5	239929	166783	246666
9.57_522.3547m/z	522.355	496906	426868	449094	471333	496907	442258	426593	463849	469450	432964	503620	446155	470166	475429	496907	454435	445913	474375	466440	440264
9.57_340.3563m/z	340.356	35470.8	33153.9	28961	34820.8	35772.1	32328.5	28715.5	29557	36839.6	27780.3	35950	34651.9	30319.9	35123.4	35772.1	33218.6	30016	30227.8	36603.4	28248.7
9.57_410.5716m/z	410.572	61565	51386.6	47761.9	56404.4	54805.2	62367.4	56108.6	57654	60799.1	69733.8	62396.8	53708.4	50003	56894.6	54805.2	64084.6	58649.6	58962.4	60409.3	70909.5
9.57_332.3422m/z	332.342	70196.2	57778.6	50419.6	70531	63024.1	64536	59162.1	71606.4	74649.3	65745	71144.6	60389.2	52785.3	71143.9	63024.1	66312.9	61841.4	73231.5	74170.7	66853.5
9.57_774.5613m/z	774.561	57458.5	76249.8	89935.9	77778	115060	65791.6	65527.9	61656.4	91603.6	61761	58234.8	79695	94155.9	78454	115060	67603	68495.4	63055.6	91016.3	62802.3
9.57_628.1929m/z	628.193	301188	220828	174784	164279	91697.1	236541	176743	185854	141250	108814	305257	230806	182985	165707	91697.1	243054	184747	190072	140344	110648
9.57_798.5615m/z	798.561	90682.8	73908.5	91260.8	77136.9	48103.6	80625.8	93901.1	63300	100692	46573.4	91908	77247.9	95542.9	77807.2	48103.6	82845.7	98153.7	64736.5	100046	47358.7
9.57_939.8300m/z	939.83	125298	185064	193416	135865	84435.6	181674	211244	150838	161857	114661	126991	193426	202491	137046	84435.6	186676	220811	154261	160819	116594
9.57_530.4012m/z	530.401	23117.3	28756	18739.2	13934.4	5810.7	24821.5	29484	8546.16	9674.87	15095.8	23429.7	30055.3	19618.5	14055.5	5810.7	25504.9	30819.2	8740.1	9612.84	15350.3
9.57_729.5882m/z	729.588	44629.9	474100	642532	285769	69075.6	159039	670643	379407	183919	17955.1	45232.9	495522	672681	288253	69075.6	163418	701015	388017	182740	18257.8
9.57_595.2706m/z	595.271	31480.7	23573.6	14579.9	38171.7	35444	25670.2	20714.6	24416	30854.5	48451.4	31906	24638.8	15264	38503.5	35444	26377	21652.7	24970	30656.7	49268.3
9.59_352.1244m/z	352.124	38239.4	28426.8	31041.5	32352.5	34300	30209	34970.8	28867	33061.6	35497.4	38756	29711.2	32498	32633.7	34300	31040.8	36554.6	29522.1	32849.7	36095.9
8.58_552.3508m/z	552.351	11262.6	11200.7	11848.8	15961.6	10041.1	17689.1	19765	18959.8	18123.4	21058.2	11414.7	11706.8	12404.7	16100.3	10041.1	18176.1	20660	19390	18007.2	21413.3
8.55_537.6755m/z	537.676	9318.67	13313	12937.9	19101.1	9930.46	13736.5	14317.5	14657.8	14233.4	21197.4	9444.57	13914.6	13544.9	19267.2	9930.46	14114.8	14965.9	14990.4	14142.1	21554.8
8.57_553.0195m/z	553.019	3062.9	2971.07	1280.94	2355.02	4414.12	4851.14	3074.47	5295.58	5744.83	4425.34	3104.29	3105.32	1341.05	2375.49	4414.12	4984.7	3213.7	5415.75	5708	4499.96
0.55_504.0613m/z	504.061	17692.4	16232.3	19508.6	20901.6	22777.4	19489.1	13249.6	21933.4	17975.9	16970.2	17931.4	16965.8	20423.9	21083.3	22777.4	20025.7	13849.6	22431.2	17860.6	17256.3
0.55_434.0576m/z	434.058	9814.04	7698.36	10374.3	13074.6	14198.1	10063	7364.62	11332.9	11088.9	5605.25	9946.63	8046.19	10861.1	13188.2	14198.1	10340	7698.15	11590.1	11017.8	5699.76
0.55_626.0775m/z	626.077	66906.7	60298.7	62993.3	34524.2	37262.2	72258.9	53246.5	43455.1	29879.4	78744.7	67810.7	63023.1	65949	34824.2	37262.2	74248.4	55657.9	44441.3	29687.8	80072.4
0.55_438.9910m/z	438.991	12959.2	10418.8	13932.8	18710	18090.6	13721.5	10728	18657.1	16051.5	10263.8	13134.2	10889.5	14586.6	18872.6	18090.6	14099.3	11213.8	19080.5	15948.5	10436.8
0.55_438.0722m/z	438.072	16571	11641.7	15177.9	16735.2	15025.3	14457.4	10909.8	17907	9289.33	18283.9	16794.8	12167.7	15890.1	16880.6	15025.3	14855.5	11403.9	18313.3	9229.77	18592.2
0.55_141.0341m/z	141.034	7028.5	7022.21	8515.83	8515.05	8465.69	7284.26	5662.07	8411.18	6683.28	8440.63	7123.47	7339.49	8915.41	8589.05	8465.69	7484.82	5918.49	8602.06	6640.43	8582.94
0.55_622.0629m/z	622.063	296013	288184	259482	133375	171868	291179	268240	162210	165623	282021	300012	301205	271657	134534	171868	299196	280388	165891	164561	286776
0.55_269.0398m/z	269.04	19250.4	17240.5	18827.6	15357.7	17396.1	19188.1	15346.4	16557.1	15616.8	24298	19510.5	18019.4	19711.1	15491.2	17396.1	19716.4	16041.4	16932.8	15516.7	24707.7
0.55_480.0989m/z	480.099	98428.9	91721.9	88090.7	53001.7	59093.2	92345.8	69840.7	67859.3	55567.7	132663	99758.7	95866.2	92224.1	53462.3	59093.2	94888.3	73003.6	69399.3	55211.5	134900
0.55_508.1303m/z	508.13	38787.5	35654.8	30884.4	16380.4	18717.1	36370.3	25578.4	20163.1	17201.8	41893.5	39311.5	37265.8	32333.5	16522.7	18717.1	37371.6	26736.8	20620.7	17091.5	42599.9
0.56_763.0856m/z	763.086	164133	149532	130826	74038.4	91792.3	149653	119017	101031	83258.7	164798	166350	156288	136964	74681.9	91792.3	153773	124407	103323	82724.8	167576
0.56_475.1437m/z	475.144	37938.2	36401.1	35795.1	21838.2	23118.8	39102.6	28203.2	27250.2	21922.5	49176.5	38450.7	38045.8	37474.7	22028	23118.8	40179.2	29480.4	27868.6	21781.9	50005.7
0.56_150.1119m/z	150.112	3677.64	3596.54	3575.46	3249.38	3497.65	3482.64	3922.51	4603.67	3227.46	3078.36	3727.33	3759.04	3743.22	3277.62	3497.65	3578.52	4100.15	4708.14	3206.77	3130.27
0.56_714.1233m/z	714.123	64339.4	61045	53113.3	42409.2	49162.6	58122.9	45963.1	49470	43299.6	73236	65208.7	63803.2	55605.5	42777.8	49162.6	59723.2	48044.6	50592.7	43022	74470.8
0.56_485.0542m/z	485.054	273951	255574	247502	136253	169250	252875	212512	174901	159078	285451	277652	267121	259115	137437	169250	259837	222136	178870	158058	290264
0.56_251.0293m/z	251.029	33788.2	31064.1	32471.5	16989.6	22797.6	31230.9	26416.8	22417.6	19292.7	44647	34244.7	32467.6	33995.1	17137.2	22797.6	32090.8	27613.1	22926.4	19169	45399.7
0.56_250.0330m/z	250.033	7666.3	7076.21	6899.04	3663.65	4870.05	7167.33	5789.28	4516.08	4172.37	9903.67	7769.88	7395.94	7222.75	3695.49	4870.05	7364.67	6051.46	4618.57	4145.62	10070.6
0.55_524.1058m/z	524.106	72799.7	65424.5	63567.7	39401	46240.9	70337.4	54229.2	41489.9	34314.7	131868	73783.3	68380.6	66550.5	39743.4	46240.9	72274	56685.1	42431.5	34094.6	134091
0.55_509.1265m/z	509.126	64887.4	56536.8	50434.9	27765.5	29224.6	55049.5	39214.3	32121.5	24923.8	63422.2	65764.1	59091.3	52801.4	28006.8	29224.6	56565.2	40990.2	32850.5	24764	64491.5
0.55_476.1397m/z	476.14	60093.5	49836.8	55311.1	33555.9	36331.2	59091.2	41003.4	39118.4	33951.7	135547	60905.5	52088.5	57906.4	33847.6	36331.2	60718.1	42860.4	40006.1	33734	137833
0.55_432.0444m/z	432.044	165420	151751	140295	63477.6	73622.6	151311	124772	72707.9	71076.3	183604	167655	158607	146878	64029.2	73622.6	155477	130422	74357.9	70620.6	186700
0.54_270.0363m/z	270.036	30574	28373.6	31129.3	23673.6	25572.6	28544.7	24479.6	25961.5	23123.9	34056.7	30987	29655.6	32589.9	23879.3	25572.6	29330.6	25588.2	26550.7	22975.7	34630.9
0.54_297.0493m/z	297.049	15409.8	14833.1	19648.2	22094.2	22868.8	17139.3	16133.7	22425.9	18862.6	15245.7	15618	15503.3	20570.1	22286.2	22868.8	17611.2	16864.3	22934.9	18741.7	15502.8
0.54_177.0865m/z	177.086	20758.2	22338.1	21411.8	21518.3	23348.6	21064.2	21954.6	21156.1	21076.1	15928.9	21038.6	23347.4	22416.5	21705.3	23348.6	21644.2	22948.8	21636.2	20941	16197.5
0.54_367.0522m/z	367.052	40280.6	38408.4	36050.4	22666.3	28392.2	37428.8	28737	27989	21591.7	56091.9	40824.9	40143.8	37742	22863.3	28392.2	38459.3	30038.4	28624.2	21453.3	57037.6
0.54_186.0371m/z	186.037	22287.2	18750.3	20756.5	18755.6	19900.6	20520.3	14990.5	21343.7	16010.4	38817.6	22588.3	19597.5	21730.5	18918.6	19900.6	21085.3	15669.4	21828	15907.7	39472.1
0.54_247.0704m/z	247.07	17852.3	13126.9	17941.9	11392.1	13396.8	16092.6	9507.04	14849.9	7966.31	60217.5	18093.5	13720.1	18783.8	11491.1	13396.8	16535.6	9937.59	15186.9	7915.24	61232.8
0.54_427.0894m/z	427.089	71279.9	65381.2	64898.8	35494.2	42944.9	70029.2	53388.2	39465.3	31675	129228	72243	68335.4	67944	35802.6	42944.9	71957.4	55806	40360.9	31471.9	131407
0.54_415.1055m/z	415.106	38789.4	23129.1	32238.9	36894.4	26055.2	30957.9	17946.7	39506.5	13118.9	63664	39313.5	24174.1	33751.6	37215	26055.2	31810.3	18759.4	40403	13034.7	64737.4
0.57_389.0340m/z	389.034	527130	498690	467425	216713	251131	487724	442323	261434	250261	544190	534252	521223	489358	218596	251131	501153	462355	267367	248657	553365
0.54_504.1710m/z	504.171	13969.1	11713.8	10946	7788.16	8246.93	12784	6907.88	9770.79	7135.39	27196	14157.9	12243.1	11459.6	7855.85	8246.93	13136	7220.71	9992.53	7089.64	27654.5
0.54_295.0359m/z	295.036	5029.59	4085.62	4662.16	2530.37	3016.46	4220.94	3624.38	2759.2	2853.37	8791.8	5097.55	4270.22	4880.92	2552.36	3016.46	4337.16	3788.52	2821.82	2835.08	8940.03
0.54_246.0740m/z	246.074	9547.34	9694.36	11203.3	7253.62	9166.19	9187.72	6982.11	8603.12	5567.48	12469.9	9676.34	10132.4	11728.9	7316.66	9166.19	9440.69	7298.31	8798.36	5531.78	12680.2
0.54_296.0326m/z	296.033	3811.15	2928.06	2857.26	2602.38	2406.58	3852.56	2504.64	2709.19	2020.78	8611.2	3862.64	3060.36	2991.32	2624.99	2406.58	3958.63	2618.06	2770.67	2007.82	8756.39
0.55_182.0226m/z	182.023	32512.1	32892.7	38647.3	28349.5	31712.3	34370.9	29574.8	30826.6	33143.6	35341.3	32951.4	34378.9	40460.7	28595.9	31712.3	35317.2	30914.2	31526.1	32931.1	35937.2
0.55_481.0951m/z	481.095	148046	139459	132903	89246.9	100870	141836	108366	101934	83276.2	193294	150046	145760	139139	90022.5	100870	145741	113273	104248	82742.3	196553
0.55_349.0415m/z	349.042	46241.6	38017	40601.2	26814.7	31592.9	41117	31661	34433	26541.6	63675.1	46866.3	39734.7	42506.2	27047.7	31592.9	42249.1	33094.9	35214.4	26371.4	64748.7
0.55_529.0610m/z	529.061	188882	187774	175110	100016	109777	183342	149184	119675	104729	234314	191434	196258	183326	100885	109777	188389	155940	122391	104058	238265
0.55_412.1097m/z	412.11	91785.8	83762.7	81708.5	39496.7	40781.7	82817.3	64141.7	45252.2	39456.6	100520	93025.9	87547.4	85542.4	39839.9	40781.7	85097.5	67046.5	46279.2	39203.6	102214
0.54_411.1133m/z	411.113	48784.9	38122.1	42157.2	17356.1	17203.4	40489.1	31391.2	18863.6	16047.1	50103.1	49444.1	39844.5	44135.3	17506.9	17203.4	41603.9	32812.8	19291.7	15944.2	50947.9
0.57_666.0696m/z	666.07	305626	290016	257904	132413	168600	286561	245874	158825	157062	308885	309756	303120	270006	133564	168600	294451	257009	162429	156055	314093
0.57_283.0530m/z	283.053	32219.6	28809.8	31148.4	21087.5	24223.4	29218.9	26275.9	22348.2	20855.3	46539.1	32654.9	30111.5	32609.9	21270.8	24223.4	30023.4	27465.9	22855.3	20721.6	47323.8
0.57_164.0121m/z	164.012	12479	13676.4	14854.6	9784.52	11037.5	13206	13000.3	7493.39	15844.2	11527.1	12647.6	14294.4	15551.6	9869.55	11037.5	13569.6	13589.1	7663.45	15742.6	11721.4
0.57_375.0584m/z	375.058	85269	107278	108635	64127.7	77708.5	86886	97221.3	56945.3	145968	78335.5	86421	112125	113732	64685.1	77708.5	89278.2	101624	58237.6	145032	79656.3
0.57_298.1002m/z	298.1	6525.53	6125.49	6706.1	2271.74	2093.31	5221.21	5408.38	3017.05	2973.83	5679.26	6613.7	6402.26	7020.76	2291.48	2093.31	5364.96	5653.31	3085.52	2954.76	5775.01
0.58_159.9976m/z	159.998	1.88488e+06	1.86119e+06	1.90516e+06	1.04739e+06	1.40543e+06	2.01164e+06	2.15794e+06	1.40647e+06	1.44441e+06	1.62435e+06	1.91034e+06	1.94529e+06	1.99455e+06	1.05649e+06	1.40543e+06	2.06703e+06	2.25567e+06	1.43839e+06	1.43515e+06	1.65173e+06
0.58_416.0473m/z	416.047	4.15779e+06	4.26553e+06	4.59879e+06	3.91963e+06	4.01108e+06	4.20139e+06	4.13561e+06	3.96797e+06	4.85197e+06	3.34347e+06	4.21397e+06	4.45826e+06	4.81458e+06	3.95369e+06	4.01108e+06	4.31707e+06	4.3229e+06	4.05802e+06	4.82086e+06	3.39984e+06
0.58_275.0241m/z	275.024	516192	510312	545114	274289	396554	564016	613894	387831	382144	424768	523166	533370	570691	276673	396554	579545	641696	396633	379694	431930
0.58_376.0547m/z	376.055	627800	661053	753672	659280	611970	628948	571851	596110	736389	678284	636282	690921	789036	665009	611970	646265	597749	609638	731667	689720
0.58_279.0386m/z	279.039	444421	449325	519780	397173	391772	441362	404192	381633	465982	488756	450426	469627	544170	400624	391772	453514	422497	390293	462994	496996
0.58_460.0539m/z	460.054	1.08077e+06	1.02978e+06	1.01466e+06	614228	767193	1.05339e+06	978097	769310	750072	904543	1.09537e+06	1.07631e+06	1.06227e+06	619567	767193	1.0824e+06	1.02239e+06	786769	745263	919794
0.57_322.0491m/z	322.049	81287.6	74668.4	81465.4	47343.5	55359.8	78305.2	66662.2	55109.3	53137.3	86251	82385.9	78042.1	85287.9	47755	55359.8	80461.2	69681.1	56360	52796.6	87705.2
0.58_557.9891m/z	557.989	1.22699e+06	1.21799e+06	1.25584e+06	472476	687897	1.20815e+06	1.04526e+06	641488	689120	1.08819e+06	1.24357e+06	1.27303e+06	1.31477e+06	476583	687897	1.24141e+06	1.09259e+06	656046	684702	1.10654e+06
0.58_439.1230m/z	439.123	536248	520593	556999	384436	385064	516886	457219	411473	470347	462246	543493	544115	583134	387777	385064	531118	477925	420811	467331	470039
0.58_161.0009m/z	161.001	97476.9	96996.6	98574	50464.2	66087	102964	110706	68445.3	70849.9	81981.4	98793.9	101379	103199	50902.8	66087	105799	115719	69998.6	70395.6	83363.7
0.58_392.0269m/z	392.027	398548	382770	400121	242041	286380	378192	322626	271435	300022	351812	403933	400065	418896	244144	286380	388605	337237	277595	298099	357744
0.58_529.0359m/z	529.036	419875	400363	425548	226864	311916	439954	397827	305765	337809	335383	425548	418453	445516	228836	311916	452068	415844	312704	335643	341038
0.58_411.0919m/z	411.092	238842	267807	300776	252329	241548	249138	222061	242306	284313	243391	242069	279907	314889	254522	241548	255998	232117	247805	282490	247494
0.58_138.0159m/z	138.016	69874.7	64738.6	69420.4	32898.2	41307.8	69883.1	61341.8	43901.5	39853.9	72895.4	70818.7	67663.7	72677.7	33184.1	41307.8	71807.2	64119.8	44897.8	39598.4	74124.4
0.58_557.0705m/z	557.071	304208	282360	297703	229794	266673	299934	267974	265508	275951	216872	308318	295118	311672	231791	266673	308192	280110	271534	274182	220528
0.58_142.0306m/z	142.031	56027.8	53673.5	62128.7	48996.4	53627	55351.7	49710.9	50652.4	52265.2	82752	56784.8	56098.6	65043.9	49422.2	53627	56875.7	51962.2	51801.9	51930.1	84147.2
0.58_420.9802m/z	420.98	858949	822117	884652	399350	478350	765247	641468	447475	504976	777262	870554	859263	926161	402821	478350	786316	670518	457630	501738	790367
0.54_252.0257m/z	252.026	38866.2	32105.4	34974.3	25738.6	29794.6	35541.2	27647.7	30820.5	24381.4	54906.9	39391.3	33556.1	36615.3	25962.3	29794.6	36519.7	28899.8	31519.9	24225	55832.6
0.57_600.5581m/z	600.558	11604.6	12139.1	12854.2	4230.67	10316.6	11555.5	14233.9	7529.95	4599.42	8441.54	11761.4	12687.6	13457.3	4267.44	10316.6	11873.7	14878.5	7700.83	4569.93	8583.86
0.57_743.1514m/z	743.151	86266.5	74583.5	66845.4	33865.1	39371.3	79475.2	62329.9	41405.7	38569	74545.1	87432.1	77953.4	69981.9	34159.4	39371.3	81663.3	65152.7	42345.4	38321.7	75802
0.57_399.1305m/z	399.13	17421.6	16787.8	19128.4	13477.6	12599.1	16995.5	13539.6	12317.4	15812.8	18768.9	17657	17546.3	20026	13594.7	12599.1	17463.4	14152.8	12596.9	15711.4	19085.3
0.57_575.9996m/z	576	9862.41	8372.83	9593.45	13260.1	14093.8	9704.37	9941.8	15316.4	10134	6653.08	9995.67	8751.15	10043.6	13375.3	14093.8	9971.56	10392	15664	10069	6765.25
0.57_388.0378m/z	388.038	354051	333746	314167	144399	169993	328974	293731	165919	172648	366645	358834	348825	328908	145653	169993	338032	307034	169685	171541	372827
0.57_719.0789m/z	719.079	486004	393671	370962	293162	374926	444677	354586	371259	325227	380583	492570	411458	388368	295710	374926	456920	370644	379684	323142	386999
0.57_363.0377m/z	363.038	567553	559460	535270	222585	296407	561551	531875	279348	295324	566091	575221	584739	560386	224519	296407	577013	555962	285688	293430	575636
0.57_720.0756m/z	720.076	1.02824e+06	931583	891861	537771	693314	991189	844423	700478	610542	851341	1.04214e+06	973675	933708	542445	693314	1.01848e+06	882665	716374	606627	865695
0.57_486.0504m/z	486.05	433334	398218	369678	219717	262883	402822	329071	267958	238834	456259	439188	416211	387024	221627	262883	413913	343973	274039	237303	463952
0.57_323.0454m/z	323.045	182133	169321	176665	104553	123158	172680	148434	126124	116039	193969	184594	176971	184954	105461	123158	177435	155156	128986	115295	197239
0.57_256.0604m/z	256.06	3612.71	5230.89	5001.7	2550.05	4850.28	3816.97	4497.13	3438.17	6445.74	3467.91	3661.52	5467.23	5236.39	2572.22	4850.28	3922.06	4700.79	3516.2	6404.41	3526.38
0.57_623.0595m/z	623.059	514875	506637	451633	216052	301627	486548	448064	284509	288548	500372	521831	529528	472825	217930	301627	499944	468355	290965	286698	508808
0.57_460.0148m/z	460.015	190051	194685	190672	79834.5	106035	186529	163153	102362	104240	189020	192619	203481	199619	80528.3	106035	191664	170541	104685	103572	192207
0.57_226.0295m/z	226.029	68014.2	65146.1	67070.4	39243.4	43580.6	64963	55667.9	44521	43018.1	75624.6	68933.1	68089.6	70217.5	39584.5	43580.6	66751.6	58188.9	45531.4	42742.3	76899.7
0.57_483.1300m/z	483.13	142230	127993	123988	63385	76895.5	130915	106959	83048.4	76474.2	127632	144152	133776	129805	63935.9	76895.5	134520	111803	84933.1	75983.9	129784
0.57_444.0562m/z	444.056	125427	111342	116874	41913.9	50799.3	104984	77005.9	48852.5	51460.3	119131	127121	116373	122358	42278.2	50799.3	107874	80493.3	49961.1	51130.3	121140
0.57_583.0663m/z	583.066	175209	161531	162409	105517	118572	163430	131851	122211	100535	181101	177577	168830	170029	106434	118572	167930	137823	124984	99890.1	184155
0.57_462.1990m/z	462.199	56474.6	50696	58186.6	34103.6	32767.2	49798	41507.6	36850.8	43443.2	46399.7	57237.6	52986.6	60916.9	34399.9	32767.2	51169.1	43387.4	37687.1	43164.7	47182
0.57_715.1203m/z	715.12	120738	109499	109516	73581.2	87221	110641	86202.7	83705.8	65688.8	136971	122369	114447	114655	74220.7	87221	113687	90106.5	85605.4	65267.6	139280
0.57_526.0434m/z	526.043	74924.7	69032.6	65606.8	29978.1	42060.1	72334	64436.9	42022.4	36396.2	66835	75937	72151.7	68685.1	30238.7	42060.1	74325.5	67355.1	42976.1	36162.8	67961.9
0.57_420.0613m/z	420.061	217220	206198	213951	142856	160245	207792	178567	161911	154721	231973	220155	215515	223990	144097	160245	213513	186653	165586	153729	235884
0.58_416.0256m/z	416.026	204043	190368	213424	108130	126301	182558	140053	119020	118283	196588	206800	198969	223438	109070	126301	187585	146395	121721	117525	199903
0.54_230.0439m/z	230.044	31693.6	25234.8	29385.5	21942.8	24535.9	27989.4	18222.6	24074.8	17562	91574.9	32121.8	26375	30764.3	22133.5	24535.9	28760	19047.9	24621.2	17449.4	93118.9
0.54_257.0568m/z	257.057	60326.8	59418.7	70733.6	65921.7	70152.6	64856.8	50871.1	69653	57127.3	104605	61141.9	62103.4	74052.6	66494.6	70152.6	66642.5	53174.9	71233.7	56761	106369
0.49_339.0366m/z	339.037	9234.4	6899.33	7333.75	8669.53	7244.33	8543.49	6565.45	8752.56	7917.91	8103.24	9359.16	7211.06	7677.87	8744.88	7244.33	8778.71	6862.78	8951.19	7867.14	8239.86
0.49_361.0190m/z	361.019	7330.33	7419.82	11373	7839.68	8517.46	8158.18	7743.66	7190.22	8257.85	7147.93	7429.37	7755.07	11906.7	7907.82	8517.46	8382.8	8094.34	7353.39	8204.9	7268.45
0.49_716.0289m/z	716.029	3419.08	2324.44	3415.09	3144.05	3795.22	4117.03	2748.16	3535.98	981.855	1008.82	3465.27	2429.47	3575.33	3171.37	3795.22	4230.38	2872.61	3616.22	975.56	1025.83
0.49_446.0063m/z	446.006	1291.34	2230.82	1753.07	2547.96	0	1709.54	2439.53	1832.88	596.429	388.268	1308.79	2331.62	1835.33	2570.11	0	1756.61	2550	1874.48	592.604	394.814
0.49_315.2320m/z	315.232	7429.72	5258.92	8009.99	8812.98	6331.09	9040.92	6609.25	9062.27	7869.45	9639.85	7530.1	5496.53	8385.83	8889.57	6331.09	9289.84	6908.56	9267.93	7819	9802.38
0.49_450.0743m/z	450.074	17158.3	15857.5	15852.9	15152	19464.2	19401.9	17938.4	17996.1	18147.8	16860.8	17390.1	16574	16596.8	15283.7	19464.2	19936.1	18750.8	18404.5	18031.4	17145
0.50_315.0787m/z	315.079	7.51446e+06	7.43066e+06	7.61183e+06	7.17622e+06	7.59868e+06	7.59956e+06	7.61544e+06	7.5536e+06	7.51837e+06	6.7354e+06	7.61599e+06	7.7664e+06	7.969e+06	7.23858e+06	7.59868e+06	7.8088e+06	7.96032e+06	7.72502e+06	7.47016e+06	6.84896e+06
0.50_629.1509m/z	629.151	311931	294294	319504	305019	330834	320443	314922	322318	318702	296490	316146	307591	334495	307670	330834	329266	329184	329633	316659	301489
0.50_451.0705m/z	451.071	24246	25215.6	23992.8	25822.7	26675.3	24419.6	22810.2	27210.7	24318.5	22304.3	24573.6	26354.9	25118.6	26047.2	26675.3	25091.9	23843.2	27828.2	24162.5	22680.3
0.50_242.0270m/z	242.027	6280.29	5987.59	4764.67	7733.6	5568.41	7160.69	5848.82	6186.07	6180.3	5911.04	6365.14	6258.13	4988.24	7800.82	5568.41	7357.85	6113.7	6326.46	6140.68	6010.7
0.50_494.0816m/z	494.082	18453.5	17166.1	14014.2	19105.1	19165.4	20316.9	15535.9	18624.8	17965.3	16612.9	18702.8	17941.7	14671.8	19271.1	19165.4	20876.3	16239.4	19047.4	17850.1	16893
0.50_604.0772m/z	604.077	6567.76	6846.23	5390	5833.85	6988.01	7071.07	4908.66	9011.84	3714.1	5782.73	6656.5	7155.56	5642.91	5884.55	6988.01	7265.76	5130.96	9216.36	3690.29	5880.23
0.50_237.0717m/z	237.072	3421.9	3219.85	2426.14	3979.24	4265.83	2071.81	4194.8	4506.64	2255.76	5309.63	3468.13	3365.34	2539.98	4013.82	4265.83	2128.85	4384.77	4608.92	2241.3	5399.15
0.50_352.0230m/z	352.023	2673.74	2575.15	1764.15	1758.46	2251.82	1549.77	1647.66	2751.64	2517.76	1093.01	2709.86	2691.5	1846.92	1773.75	2251.82	1592.44	1722.28	2814.08	2501.62	1111.44
0.50_538.0884m/z	538.088	5741.35	5758.3	4006.72	2864.23	5325.1	6513.03	4073.73	5502.74	5519.47	5236.01	5818.93	6018.48	4194.72	2889.13	5325.1	6692.36	4258.22	5627.62	5484.08	5324.29
0.50_308.0154m/z	308.015	1367.74	1274.67	751.186	1536.11	838.004	2855.9	1746.61	2019.57	895.055	363.33	1386.22	1332.26	786.433	1549.46	838.004	2934.53	1825.71	2065.4	889.316	369.456
0.50_670.0662m/z	670.066	4043.06	3957.04	3922.68	2737.44	4415.12	6675.56	5434.87	4961.14	6843.03	2058.19	4097.69	4135.83	4106.74	2761.23	4415.12	6859.36	5681	5073.73	6799.15	2092.89
0.49_648.0409m/z	648.041	7128.23	3591.28	6469.57	4893.83	5846.24	4782.19	4868.45	5352.67	4352.08	3084.21	7224.54	3753.55	6773.14	4936.36	5846.24	4913.86	5088.92	5474.15	4324.18	3136.21
0.49_357.9926m/z	357.993	3832.87	3182.89	2364.51	2796.88	4003.49	4359.86	3111.69	3396.51	4074.06	2715.48	3884.65	3326.71	2475.45	2821.19	4003.49	4479.9	3252.6	3473.59	4047.94	2761.27
0.49_290.0047m/z	290.005	2712.65	3106.9	2247.04	2886.09	2846.4	2943.56	2682.06	2914.36	2412.77	2660.41	2749.3	3247.28	2352.48	2911.17	2846.4	3024.61	2803.52	2980.5	2397.3	2705.26
0.49_509.9796m/z	509.98	5413.35	4916.28	4732.38	6163.94	4759.54	5475.64	5424.38	5629.24	5032.51	3637.4	5486.49	5138.42	4954.43	6217.51	4759.54	5626.4	5670.04	5756.99	5000.25	3698.73
0.49_1031.1502m/z	1031.15	11704.5	6591.54	14823	13912.3	9064.49	13788	9153.61	12274.2	10220.8	13575.7	11862.6	6889.37	15518.6	14033.3	9064.49	14167.6	9568.15	12552.7	10155.3	13804.6
0.49_578.9652m/z	578.965	1869.9	1872.68	1391.63	1435.03	1788.02	2971.78	1762.85	1411.24	1294.64	1578.35	1895.17	1957.29	1456.93	1447.51	1788.02	3053.6	1842.68	1443.26	1286.34	1604.96
0.49_176.9915m/z	176.992	28499.9	28310.2	27362.2	28688.1	28877.1	28552.8	27486.5	28338.4	28205.1	25320.5	28884.9	29589.4	28646.1	28937.4	28877.1	29339	28731.3	28981.5	28024.2	25747.4
0.49_684.1058m/z	684.106	2329.97	3648.36	4709.74	4150.97	2934.35	3218.58	2850.78	3018.02	2233.98	4171.49	2361.45	3813.2	4930.73	4187.05	2934.35	3307.19	2979.89	3086.52	2219.65	4241.82
0.49_538.0614m/z	538.061	2364.31	2256.62	1892.03	3113.37	4016.74	2818.38	515.163	3606.15	2393.03	3155.39	2396.25	2358.58	1980.81	3140.43	4016.74	2895.98	538.493	3687.98	2377.69	3208.59
0.49_706.0872m/z	706.087	2917.65	2052.17	2548.76	1627.69	4584.72	3490.02	2111.48	4279.03	1623.21	2824.08	2957.07	2144.89	2668.35	1641.84	4584.72	3586.11	2207.1	4376.14	1612.8	2871.7
0.49_337.0606m/z	337.061	1.7384e+06	1.68691e+06	1.73787e+06	1.7025e+06	1.79082e+06	1.74338e+06	1.66307e+06	1.75189e+06	1.70037e+06	1.68766e+06	1.76188e+06	1.76313e+06	1.81942e+06	1.7173e+06	1.79082e+06	1.79139e+06	1.73838e+06	1.79165e+06	1.68947e+06	1.71611e+06
0.49_651.1328m/z	651.133	235194	229119	240642	249351	260623	258428	243568	267419	241803	253481	238372	239471	251934	251518	260623	265543	254598	273488	240253	257755
0.50_175.9952m/z	175.995	20927.2	20051.6	20597.1	20408	21257.6	21420.5	19946.6	20334.2	21826.4	17827	21209.9	20957.6	21563.6	20585.4	21257.6	22010.3	20850	20795.7	21686.5	18127.6
0.49_673.1145m/z	673.114	219174	190429	208238	211731	216885	215258	191386	227805	198795	210224	222135	199033	218009	213571	216885	221184	200054	232974	197520	213769
0.49_264.0089m/z	264.009	29039.6	28481.7	25898.6	28567.2	27953.5	27731.6	27055.7	26845.4	26636	27308.7	29432	29768.6	27113.9	28815.5	27953.5	28495.2	28281	27454.7	26465.2	27769.1
0.49_331.9962m/z	331.996	13404.9	13464.6	12372.7	13600	13554.7	13678.6	11516.7	13131.3	13385.3	9539.78	13586	14072.9	12953.2	13718.2	13554.7	14055.2	12038.3	13429.3	13299.5	9700.63
0.49_626.0597m/z	626.06	16437.2	15211.1	15001.1	16514.5	16764.6	19042.7	16487.1	15209.5	14841.3	12914	16659.3	15898.4	15705	16658	16764.6	19567	17233.7	15554.7	14746.2	13131.8
0.49_987.1864m/z	987.186	22129.1	20646.8	24729.9	24473.5	21653.6	25180	24972.4	24173.6	20806.2	22952.8	22428.1	21579.7	25890.3	24686.2	21653.6	25873.3	26103.3	24722.2	20672.8	23339.8
0.49_441.9919m/z	441.992	6772.23	5656.95	4351.95	7049.35	6407.79	7590.68	3877.38	6419.69	3512.98	4991.85	6863.73	5912.55	4556.16	7110.61	6407.79	7799.68	4052.98	6565.38	3490.45	5076.02
0.49_403.9977m/z	403.998	4261.3	5409.84	3746.33	4961.62	5097.52	6489.5	3901.6	5189.5	5232.01	2032.84	4318.88	5654.27	3922.11	5004.74	5097.52	6668.18	4078.29	5307.27	5198.47	2067.12
0.49_965.2043m/z	965.204	15896.8	9967.72	13040.1	14482.5	14768.7	17712.1	18876.8	17564.8	15840.2	15671	16111.6	10418.1	13652	14608.4	14768.7	18199.8	19731.6	17963.4	15738.6	15935.2
0.49_311.9869m/z	311.987	2084.78	2186.01	1664.87	2077.27	2074.16	2570.04	1281.95	2214.59	1285.51	1508.91	2112.95	2284.78	1742.99	2095.33	2074.16	2640.8	1340	2264.85	1277.27	1534.35
0.49_220.0020m/z	220.002	31749.9	30799.8	30320.4	31091	31419.1	30728.1	30489.4	30415.1	29798.1	28142.7	32178.9	32191.4	31743.1	31361.2	31419.1	31574.1	31870.1	31105.4	29607	28617.2
0.50_219.0056m/z	219.006	5568.72	4489.1	5061.9	4815.77	5061.8	5153.3	4989.93	4764.37	4737.99	4761.06	5643.96	4691.93	5299.41	4857.62	5061.8	5295.18	5215.91	4872.5	4707.61	4841.34
0.50_137.0707m/z	137.071	32021.1	31228.6	27493.3	22220.7	31716.9	27001	35640.7	30275.8	31020	57304.1	32453.7	32639.7	28783.3	22413.8	31716.9	27744.4	37254.8	30962.9	30821.1	58270.3
0.50_607.1689m/z	607.169	44055.6	43008.5	47687.5	44565.9	47872.2	46375.2	48487.9	52496.9	51029.3	40791.5	44650.9	44951.8	49925.1	44953.2	47872.2	47652.1	50683.8	53688.3	50702.1	41479.3
0.53_130.0496m/z	130.05	6092.5	3831.78	4302.96	2313.07	2866.21	3595.14	3006.54	2022.12	2215.02	44137.4	6174.82	4004.91	4504.86	2333.18	2866.21	3694.13	3142.7	2068.01	2200.81	44881.6
0.53_344.0860m/z	344.086	16978.8	13491	16855.2	12293.1	10935.3	15585	9520.54	15638.2	9056.34	55317	17208.2	14100.6	17646.1	12400	10935.3	16014.1	9951.7	15993.1	8998.28	56249.7
0.53_422.1338m/z	422.134	18178.7	15410.2	17034.7	8474.12	8589.82	16030.5	12235.3	11621.9	5505.39	71183.4	18424.3	16106.5	17834	8547.77	8589.82	16471.9	12789.4	11885.6	5470.09	72383.6
0.53_229.0475m/z	229.048	28922.5	25985	25629.3	15893.5	20067.4	27778.2	21451.6	19727.3	15738.8	68533.5	29313.3	27159.1	26831.8	16031.6	20067.4	28543	22423.1	20175	15637.9	69689
0.53_113.0391m/z	113.039	1726.97	955.597	1632.04	1437.71	1464.73	1674.54	797.896	2081.55	531.983	4279.1	1750.31	998.774	1708.62	1450.2	1464.73	1720.64	834.03	2128.79	528.572	4351.25
0.53_101.0708m/z	101.071	690.03	686.845	479.967	479.101	743.123	536.933	391.955	551.356	428.227	527.957	699.353	717.879	502.488	483.265	743.123	551.716	409.706	563.868	425.481	536.859
0.54_275.0672m/z	275.067	66144.3	69718.8	70869.2	117188	118452	73737	85983.9	97571.7	112964	24486.6	67038	72868.9	74194.5	118207	118452	75767.2	89877.8	99786	112240	24899.4
0.54_116.0340m/z	116.034	14833.7	14043.6	15385	17275.3	19658.5	15253.7	13616.1	17727.3	15750.1	17174.6	15034.1	14678.1	16106.9	17425.4	19658.5	15673.6	14232.7	18129.6	15649.1	17464.2
0.53_247.0580m/z	247.058	17788.2	16659.3	18119.5	19378.2	23038.9	18279.1	14668.7	18209.5	16046.5	32605.9	18028.5	17412	18969.7	19546.6	23038.9	18782.4	15333.1	18622.7	15943.6	33155.6
0.54_134.0445m/z	134.044	15069.5	13705.1	14873.8	17260.2	20121.1	15147.9	14196.6	17913.6	16085.1	13205.2	15273.1	14324.4	15571.8	17410.2	20121.1	15564.9	14839.5	18320.2	15981.9	13427.8
0.54_346.0083m/z	346.008	49914.2	49654.7	43354.3	46188.3	50273.4	47559.8	46682.3	48552.8	44660.8	46809.7	50588.6	51898.2	45388.6	46589.7	50273.4	48869.3	48796.4	49654.6	44374.5	47598.9
0.54_160.0407m/z	160.041	11649.7	11137.1	12743.3	13416.4	13837.6	11957.5	9175.12	14074.6	10915.2	19755.3	11807.1	11640.4	13341.3	13533	13837.6	12286.7	9590.63	14394	10845.2	20088.4
0.54_104.0704m/z	104.07	4247.06	3921.97	4174.92	6083.79	5786.87	4257.34	3546.34	5650.42	4983.28	4686.26	4304.44	4099.18	4370.82	6136.66	5786.87	4374.56	3706.95	5778.65	4951.33	4765.27
0.54_407.1546m/z	407.155	14874.1	10650.3	11831.1	7537.53	9924.38	12526.7	7251.14	9690.61	6289.95	24641.9	15075.1	11131.5	12386.2	7603.04	9924.38	12871.6	7579.52	9910.53	6249.62	25057.3
0.54_203.0023m/z	203.002	2236.04	3832.23	3592.28	4703.43	5572.65	3016.32	3710.67	4118	5607.58	4546.54	2266.25	4005.38	3760.83	4744.31	5572.65	3099.37	3878.71	4211.45	5571.62	4623.2
0.54_378.1271m/z	378.127	51334.1	39976.2	44014.4	30080.5	37110.1	44375.5	27615.8	41816.6	26176.3	139347	52027.7	41782.4	46079.7	30342	37110.1	45597.3	28866.4	42765.6	26008.4	141696
0.54_133.0605m/z	133.061	2392.21	1203.41	2193.78	1690.04	1536.31	2140.35	1241.11	2062.54	844.263	6266.49	2424.53	1257.79	2296.72	1704.73	1536.31	2199.28	1297.32	2109.35	838.85	6372.15
0.54_156.0263m/z	156.026	34924.8	30767.9	37652.9	46606.2	49417.8	36686.6	35111.2	47137.6	42834.3	21234.8	35396.6	32158.1	39419.6	47011.2	49417.8	37696.7	36701.2	48207.4	42559.7	21592.8
0.54_379.1233m/z	379.123	88976.4	73722.1	81072.1	45170.7	57412.9	81118.7	57781.1	59252.3	41645.2	252597	90178.6	77053.1	84876.2	45563.3	57412.9	83352.1	60397.8	60597	41378.2	256856
0.54_384.0787m/z	384.079	174980	159375	161930	93442.7	105549	159878	127530	113476	84856	244163	177344	166576	169528	94254.8	105549	164280	133306	116051	84311.9	248279
0.53_159.0759m/z	159.076	14791.2	15910.6	14533.8	14700.8	16010	15354.7	14874.6	13743.7	13975.8	9289.89	14991	16629.5	15215.7	14828.6	16010	15777.5	15548.2	14055.6	13886.2	9446.52
0.52_147.0418m/z	147.042	3343.13	3358.63	3677.67	3635.28	4494.58	3142.2	3325.69	3371.27	2957.92	6294.2	3388.29	3510.38	3850.23	3666.88	4494.58	3228.71	3476.3	3447.78	2938.95	6400.32
0.50_104.1068m/z	104.107	6259.35	3417.97	4027.75	7544.16	4345.75	2633.33	4439.76	3660.81	5747.84	8862.63	6343.92	3572.4	4216.74	7609.72	4345.75	2705.83	4640.82	3743.89	5710.99	9012.05
0.50_239.1052m/z	239.105	12237.4	5564.96	5798.8	19496	2965.28	5989.6	11108.8	6827.82	16651.8	24354.4	12402.8	5816.4	6070.89	19665.4	2965.28	6154.51	11611.9	6982.77	16545.1	24765
0.51_293.0969m/z	293.097	1.59618e+07	1.59928e+07	1.59961e+07	1.62533e+07	1.63522e+07	1.65396e+07	1.59544e+07	1.58497e+07	1.61319e+07	1.41637e+07	1.61775e+07	1.67155e+07	1.67467e+07	1.63946e+07	1.63522e+07	1.6995e+07	1.66769e+07	1.62094e+07	1.60285e+07	1.44025e+07
0.51_160.0600m/z	160.06	234812	231156	226427	233159	233184	218497	226697	237460	222326	208205	237985	241600	237051	235186	233184	224513	236963	242849	220900	211715
0.51_132.0652m/z	132.065	71547.5	69721	68460.9	69995.1	71854.2	66291.2	68440.3	70425.8	68188.1	61478.8	72514.2	72871.2	71673.2	70603.4	71854.2	68116.4	71539.7	72024	67750.9	62515.3
0.51_247.0917m/z	247.092	87891.3	88056.7	86618.5	86830.1	88979.3	88781.2	84116	86467	83139.5	73019.3	89078.8	92035.3	90682.8	87584.7	88979.3	91225.6	87925.4	88429.3	82606.4	74250.4
0.51_132.0764m/z	132.076	16921.5	13069.6	16688.9	18027.2	15520.1	13820.1	14195.2	14879.1	20055	22561.7	17150.1	13660.1	17472	18183.9	15520.1	14200.6	14838.1	15216.8	19926.4	22942.1
0.51_317.0552m/z	317.055	36554.1	37496	38522.7	35856.8	36810.7	40151.7	35176	38971.6	37287.9	35685.3	37048	39190.2	40330.3	36168.4	36810.7	41257.2	36769	39856	37048.8	36287
0.53_74.0601m/z	74.0601	19781.6	14486.7	18956	21219.5	23590.2	19418.6	13293.6	22042.9	20626.7	29123.2	20048.9	15141.3	19845.4	21403.9	23590.2	19953.2	13895.6	22543.2	20494.5	29614.2
0.51_296.1043m/z	296.104	15495.4	15702.6	16692.1	18308.6	16805.8	17366.8	15804.1	17862.6	17583.7	15634.1	15704.8	16412.1	17475.4	18467.8	16805.8	17844.9	16519.8	18268	17470.9	15897.6
0.51_114.0548m/z	114.055	3023.61	3963.28	3505.5	3230.91	3599.37	3433.51	3706.42	3209.74	3328.41	2529.29	3064.47	4142.36	3669.98	3258.99	3599.37	3528.04	3874.27	3282.58	3307.07	2571.94
0.51_292.9610m/z	292.961	54958.9	56776.2	57117.3	57317.6	57191.6	57517.1	55840.7	55875.9	55221.9	48137.9	55701.4	59341.6	59797.3	57815.7	57191.6	59100.7	58369.5	57143.9	54867.9	48949.6
0.51_293.2329m/z	293.233	55368.3	57282.1	57685.8	57881.7	58002.2	58070.8	55191.5	55108.3	56282.8	50970.9	56116.4	59870.3	60392.6	58384.8	58002.2	59669.7	57690.9	56358.9	55921.9	51830.3
0.52_187.0708m/z	187.071	54771	55959.9	54111.3	57151.7	57313.7	57217.7	52070.6	55245.6	56330.8	34420.6	55511	58488.4	56650.3	57648.4	57313.7	58793.1	54428.7	56499.4	55969.6	35000.9
0.52_235.0917m/z	235.092	363281	373920	374547	370920	376711	387623	375625	362030	369118	293900	368190	390815	392122	374143	376711	398296	392636	370246	366752	298856
0.52_189.0864m/z	189.086	144876	147814	142736	145140	149086	152924	151113	143114	148043	106729	146833	154492	149433	146401	149086	157135	157956	146362	147094	108528
0.52_131.0812m/z	131.081	22944.8	22595	22901.9	25393.2	25064	24367.5	23420.4	23725.2	24987.5	18339.8	23254.8	23615.9	23976.5	25613.9	25064	25038.5	24481.1	24263.6	24827.3	18649
0.52_148.0382m/z	148.038	4577.09	4984.89	4956.73	4944.84	6077.21	4705.61	4384.46	4759.46	4352.78	8722.68	4638.94	5210.12	5189.31	4987.81	6077.21	4835.17	4583.02	4867.47	4324.87	8869.74
0.51_585.1870m/z	585.187	14646.2	14696.4	16843.3	17879.4	17285	12654.6	13213.8	13702.5	17495.7	10139.8	14844.1	15360.4	17633.6	18034.8	17285	13003.1	13812.2	14013.5	17383.6	10310.7
0.58_175.9716m/z	175.972	48095.4	49135.2	52327.6	23945.6	30510.6	51853.8	54597	31543.3	32861.5	46619.1	48745.3	51355.3	54782.9	24153.7	30510.6	53281.5	57069.5	32259.1	32650.8	47405.1
0.58_114.0355m/z	114.036	31451.3	30378.9	34872.8	28821.8	30278.7	31551.6	28555.7	28863.5	29854.9	46088.4	31876.2	31751.5	36509.1	29072.3	30278.7	32420.3	29849	29518.5	29663.5	46865.5
0.58_553.0564m/z	553.056	142491	147764	159312	121102	141774	155837	159067	133256	175809	96191.3	144416	154441	166787	122154	141774	160128	166271	136280	174681	97813.1
0.60_362.0415m/z	362.041	63806.8	92923	78644.5	0	0	76619.2	82926.6	0	0	80384	64668.9	97121.5	82334.7	0	0	78728.7	86682.1	0	0	81739.3
0.60_144.8995m/z	144.9	312.223	72.2111	144.133	0	2932.26	311.495	84.6238	0	3949.11	68.7583	316.441	75.4738	150.896	0	2932.26	320.071	88.4562	0	3923.79	69.9176
0.61_114.1276m/z	114.128	6787.56	5816.84	6421.92	0	0	6317.95	5777.41	0	632.938	6699.86	6879.26	6079.66	6723.25	0	0	6491.9	6039.05	0	628.879	6812.82
0.61_488.9678m/z	488.968	20224.2	20652.3	18673.6	577.228	2769.39	18291.6	15744.3	1788.92	2938.19	18566.7	20497.5	21585.4	19549.8	582.244	2769.39	18795.2	16457.3	1829.52	2919.35	18879.8
0.61_144.8380m/z	144.838	3097.2	2980.66	2456.05	81982.9	82550.4	1995.95	4403.37	69990.9	70973.6	3092.6	3139.04	3115.34	2571.29	82695.4	82550.4	2050.91	4602.79	71579.3	70518.6	3144.74
0.61_117.0570m/z	117.057	1749.5	1109.07	1297.52	60985.2	60546.6	1401	1974.79	57445.3	58612.8	1644.18	1773.14	1159.18	1358.4	61515.2	60546.6	1439.57	2064.22	58749	58237	1671.9
0.61_146.0730m/z	146.073	91647.1	78566.3	79314.5	1.31598e+06	1.44763e+06	86428.2	529082	1.23609e+06	1.37681e+06	233508	92885.3	82116.2	83036.1	1.32742e+06	1.44763e+06	88807.8	553042	1.26414e+06	1.36798e+06	237445
0.61_287.1282m/z	287.128	1384.45	792.128	1179.43	1.03644e+06	779593	6306.15	20393.7	867477	828685	362.186	1403.16	827.918	1234.78	1.04545e+06	779593	6479.78	21317.3	887164	823372	368.293
0.61_386.1101m/z	386.11	53647.7	54825.1	74511.6	0	0	50919.9	43835.7	0	5235.29	133258	54372.6	57302.2	78007.8	0	0	52321.9	45820.8	0	5201.73	135505
0.61_118.0648m/z	118.065	2763.91	2286.22	2380.95	89479.6	87596.4	2621.77	6991.11	84466.3	79281.6	2535.72	2801.25	2389.52	2492.67	90257.2	87596.4	2693.96	7307.72	86383.2	78773.2	2578.47
0.61_286.0966m/z	286.097	0	0	0	147384	117553	0	0	125289	89404.4	0	0	0	0	148665	117553	0	0	128132	88831.2	0
0.62_296.0690m/z	296.069	13965.9	12011.6	16319.5	0	0	6737.6	13017.4	0	0	22055.4	14154.6	12554.3	17085.2	0	0	6923.1	13606.9	0	0	22427.3
0.62_145.3152m/z	145.315	422.15	460.387	362.477	8103.36	14093.2	571.363	2206.18	2370.96	7289.7	1013.66	427.853	481.188	379.485	8173.79	14093.2	587.094	2306.09	2424.76	7242.96	1030.75
0.62_173.0866m/z	173.087	16101.5	8879.85	7504.71	0	0	6766.21	10367.2	0	3855	24853.3	16319	9281.07	7856.84	0	0	6952.51	10836.7	0	3830.28	25272.4
0.62_173.5885m/z	173.588	2282.96	1440.76	932.914	0	0	911.566	1217.52	0	0	3906	2313.81	1505.85	976.688	0	0	936.664	1272.66	0	0	3971.85
0.62_317.1236m/z	317.124	0	0	0	444105	187994	0	0	191466	351916	0	0	0	0	447964	187994	0	0	195811	349660	0
0.62_256.2989m/z	256.299	32675.9	34235	33003.1	0	0	34171.5	12548.6	0	0	22939.3	33117.4	35781.8	34551.6	0	0	35112.4	13116.8	0	0	23326.1
0.60_346.0083m/z	346.008	15382.1	16367.9	14942.3	0	0	23892.7	17943.7	0	0	15392.9	15590	17107.5	15643.4	0	0	24550.5	18756.4	0	0	15652.4
0.60_319.0310m/z	319.031	371359	393098	384505	136731	176697	456531	472670	158013	194902	433822	376377	410859	402547	137919	176697	469101	494076	161599	193652	441137
0.60_593.0483m/z	593.048	3726.5	5990.2	2616.73	0	0	8106.2	12824.1	0	0	5924.09	3776.85	6260.85	2739.51	0	0	8329.39	13404.8	0	0	6023.97
0.60_530.5454m/z	530.545	9905.56	14094.9	8367.74	3658.75	5672.49	14462.9	12509.6	5463.01	4815.25	11047.3	10039.4	14731.8	8760.37	3690.54	5672.49	14861.1	13076.2	5586.99	4784.37	11233.6
0.59_159.7904m/z	159.79	368.278	988.984	682.081	110.508	757.083	572.175	829.399	564.929	662.826	183.328	373.254	1033.67	714.086	111.468	757.083	587.929	866.96	577.749	658.577	186.418
0.59_581.0649m/z	581.065	136100	157500	147958	34419.3	64945.3	138291	121231	45272.5	79918.2	143098	137939	164616	154901	34718.5	64945.3	142099	126721	46300	79405.8	145511
0.59_760.0683m/z	760.068	99765.5	96932.7	83584.1	32841	52970	99409.1	95601.8	43129.7	45536.9	81181.7	101113	101312	87506.1	33126.4	52970	102146	99931.3	44108.5	45244.9	82550.5
0.59_565.0067m/z	565.007	37445.7	43075.9	43700.9	4565.2	11988.7	42415.4	43790.5	9754.88	9711.02	43330.9	37951.6	45022.2	45751.4	4604.88	11988.7	43583.2	45773.6	9976.26	9648.76	44061.5
0.59_734.0720m/z	734.072	42058.8	56291.4	44053.6	14439.7	26076.2	58716.8	61322.4	20258.2	19777.7	37957.4	42627	58834.8	46120.7	14565.2	26076.2	60333.4	64099.5	20718	19650.9	38597.4
0.59_306.9609m/z	306.961	20951.7	22844.2	22775.8	6157.2	10956.5	19470.6	18462.2	7107.94	12886.3	21023	21234.8	23876.4	23844.5	6210.71	10956.5	20006.7	19298.3	7269.25	12803.6	21377.5
0.59_312.0735m/z	312.074	10379.5	16667.3	19522.6	0	4784.28	2111.96	6088.13	0	455.301	22786.6	10519.7	17420.4	20438.7	0	4784.28	2170.11	6363.85	0	452.382	23170.7
0.59_202.1797m/z	202.18	6492.81	5912.4	4362.4	0	0	2379.78	7818.58	0	974.446	12065.4	6580.53	6179.54	4567.1	0	0	2445.3	8172.66	0	968.198	12268.8
0.63_148.0983m/z	148.098	1579.45	1857.93	1892.86	240210	227093	1735.76	32777.7	229860	215560	3368.65	1600.79	1941.88	1981.68	242298	227093	1783.55	34262.2	235076	214178	3425.45
0.59_291.0129m/z	291.013	4193.37	6961.41	5434.89	0	1334.85	6075.81	6961.04	0	2737.4	7708.42	4250.02	7275.95	5689.9	0	1334.85	6243.09	7276.28	0	2719.85	7838.39
0.59_665.0735m/z	665.073	26286.3	35958.7	26110.3	4221.2	12821.9	28717.6	26067.3	7395.54	10681.4	28671.4	26641.5	37583.4	27335.4	4257.89	12821.9	29508.2	27247.8	7563.38	10612.9	29154.8
0.59_186.0371m/z	186.037	2099.26	3927.34	3537.66	0	0	2724.92	3516.5	0	802.616	2697.85	2127.63	4104.79	3703.66	0	0	2799.94	3675.76	0	797.469	2743.34
0.59_333.0216m/z	333.022	2655.26	4150.91	3804.98	2054.09	2191.59	3917.73	2650.62	966.746	241.102	3924	2691.13	4338.46	3983.52	2071.94	2191.59	4025.59	2770.66	988.686	239.556	3990.16
0.60_301.1074m/z	301.107	69173.2	53489.3	51843.2	1.21226e+06	645848	35342.5	40203.4	813283	591069	109436	70107.8	55906.1	54275.7	1.22279e+06	645848	36315.6	42024	831739	587279	111281
0.60_123.0551m/z	123.055	12380.9	11959.6	11169.9	0	0	9386.13	13805.5	0	2377.43	28614.3	12548.2	12500	11694	0	0	9644.55	14430.7	0	2362.19	29096.7
0.60_456.0398m/z	456.04	46146.2	52057.3	45645.9	18551.5	26492.1	53144.4	62126.4	24574.8	27255.8	45690.7	46769.7	54409.4	47787.7	18712.7	26492.1	54607.6	64939.9	25132.5	27081	46461.1
0.60_571.0231m/z	571.023	13453.1	16945.2	12085.1	0	0	17900.2	30168	0	0	12063.8	13634.8	17710.8	12652.2	0	0	18393	31534.2	0	0	12267.2
0.60_364.9934m/z	364.993	5200.31	5370.18	5424.43	0	0	8746.79	10908.5	0	0	5445.81	5270.57	5612.82	5678.96	0	0	8987.62	11402.5	0	0	5537.63
0.59_759.0716m/z	759.072	51177	51169.7	47683	14516.9	27839.7	50884.2	53575.7	26675	29159.3	44469.1	51868.5	53481.8	49920.4	14643	27839.7	52285.2	56002	27280.4	28972.4	45218.8
0.65_150.1119m/z	150.112	12552.1	11602.9	12495.8	0	0	11706	8439.99	0	0	12940.5	12721.6	12127.1	13082.1	0	0	12028.3	8822.21	0	0	13158.7
0.65_144.0618m/z	144.062	364.905	256.639	218.615	11202.7	6559.41	90.2408	2513.27	10018.9	10453.7	148.161	369.835	268.235	228.873	11300	6559.41	92.7254	2627.08	10246.2	10386.7	150.659
0.67_144.8381m/z	144.838	1824.41	2031.18	582.438	19826.6	20681.9	1788.65	21893	11020	15887.4	1743.17	1849.06	2122.96	609.767	19998.9	20681.9	1837.9	22884.5	11270.1	15785.5	1772.56
0.95_143.0594m/z	143.059	1036.29	3401.29	1660.03	3147.45	0	3076.35	3550.77	3142.89	4066.1	0	1050.29	3554.97	1737.93	3174.81	0	3161.05	3711.58	3214.21	4040.03	0
0.97_145.0567m/z	145.057	0	196.814	0	0	0	0	0	0	0	0	0	205.707	0	0	0	0	0	0	0	0
1.00_117.0571m/z	117.057	39572	38056.4	35406.2	30170.3	32670.2	36681.8	32536	28938	31218	34369.3	40106.6	39775.9	37067.5	30432.5	32670.2	37691.8	34009.5	29594.7	31017.8	34948.8
1.03_129.0562m/z	129.056	43336.4	42960	43735	39794.2	36137.6	41991.4	42704.6	32579.4	37960.4	41856.1	43921.9	44901.1	45787.1	40140	36137.6	43147.5	44638.6	33318.7	37717	42561.8
1.03_146.0998m/z	146.1	11624.7	20804.8	8768.45	13766.3	17068.7	16881	9450.96	16359.6	19866.2	10498.7	11781.7	21744.8	9179.88	13886	17068.7	17345.8	9878.96	16730.9	19738.9	10675.7
1.03_145.3155m/z	145.315	3991.65	7895.44	2411.16	42434.7	17819.7	10103	5591.77	28713	1444.07	12536.1	4045.58	8252.18	2524.29	42803.5	17819.7	10381.1	5845.01	29364.6	1434.81	12747.5
1.03_145.0644m/z	145.064	0	0	0	2342.54	0	0	2372.6	0	479.493	0	0	0	0	2362.9	0	0	2480.05	0	476.419	0
1.06_144.6539m/z	144.654	5278.9	6499.87	7570.27	8561.4	10569	11808.5	12698.1	9410.11	8798.85	11160.6	5350.22	6793.56	7925.48	8635.81	10569	12133.6	13273.2	9623.66	8742.43	11348.8
0.94_117.0568m/z	117.057	15344.2	15660.9	14282.7	13866.9	13512.5	18667.5	15351.1	14404.2	13693.4	15752.5	15551.5	16368.6	14952.8	13987.4	13512.5	19181.5	16046.3	14731.1	13605.6	16018.1
1.06_143.0599m/z	143.06	1847.21	7207.91	1759.33	3483.74	3121.13	4731.7	5198.94	3978.53	3196.55	1305.34	1872.17	7533.59	1841.88	3514.01	3121.13	4861.98	5434.39	4068.82	3176.05	1327.35
1.10_145.0949m/z	145.095	12321.6	12172.2	6858.11	9500.71	12313.7	10305.3	43532.1	17619.8	10831.8	15579	12488.1	12722.1	7179.9	9583.28	12313.7	10589.1	45503.5	18019.6	10762.3	15841.7
1.12_145.3160m/z	145.316	6802.18	3112.31	1742.66	3871.52	0	0	9840.36	1517.99	9487.4	0	6894.09	3252.93	1824.43	3905.16	0	0	10286	1552.44	9426.57	0
1.12_143.0600m/z	143.06	5919.85	6229.21	7822.06	7725.45	5934.32	5812.86	2104.8	8759.6	4415.75	7613.77	5999.83	6510.66	8189.09	7792.59	5934.32	5972.9	2200.12	8958.39	4387.44	7742.14
1.14_129.0562m/z	129.056	15443	16480.4	14986.5	12824.8	15243.8	15783.7	13860.8	14583.5	17463.8	13165.9	15651.6	17225	15689.7	12936.2	15243.8	16218.3	14488.5	14914.5	17351.9	13387.9
1.15_143.0598m/z	143.06	4178.81	3873.04	1827.78	0	1706.54	0	0	3837.29	2145.63	1357.11	4235.27	4048.04	1913.54	0	1706.54	0	0	3924.37	2131.87	1380
1.16_145.1066m/z	145.107	16103.9	13043.1	20726.8	13658.4	8317.04	17811.6	23147.3	18039.1	8938	13693.9	16321.5	13632.4	21699.4	13777.1	8317.04	18302	24195.6	18448.5	8880.69	13924.8
1.16_145.0443m/z	145.044	25816.9	2791.87	7035.89	11661.8	7903.72	11887.1	19698.1	23408.6	8741.63	29077.1	26165.8	2918.02	7366.03	11763.2	7903.72	12214.4	20590.1	23939.9	8685.58	29567.4
1.17_144.6540m/z	144.654	6539.45	3911.69	8434.03	8197.7	6250.33	4008.13	6465.18	6897.92	5747.83	7960.1	6627.8	4088.43	8829.77	8268.95	6250.33	4118.49	6757.97	7054.46	5710.98	8094.31
1.08_145.0443m/z	145.044	25933.1	37618.1	16367.1	31048.6	34653.1	19394.4	7279.31	31056.6	31383.1	11805.6	26283.5	39317.8	17135.1	31318.4	34653.1	19928.4	7608.96	31761.4	31181.9	12004.7
0.59_552.0599m/z	552.06	20931.8	24378.8	22953.8	8804.05	17349.5	23605.8	26874.7	11530.2	27696.2	14190.5	21214.6	25480.3	24030.9	8880.57	17349.5	24255.8	28091.8	11791.9	27518.6	14429.7
0.94_145.3149m/z	145.315	4563.83	1705.93	3680.58	20076	7146.92	3134.05	5532.63	23139.4	0	5742.03	4625.49	1783	3853.28	20250.5	7146.92	3220.34	5783.19	23664.5	0	5838.84
0.89_145.3151m/z	145.315	0	0	7326.83	4172.61	0	1917.18	6956.44	6509.54	1956.84	0	0	0	7670.62	4208.87	0	1969.96	7271.48	6657.27	1944.29	0
0.69_144.6540m/z	144.654	311.208	337.768	254.922	18715	17074.1	151.452	3906.68	22833.4	26709.3	0	315.413	353.03	266.883	18877.6	17074.1	155.621	4083.6	23351.6	26538.1	0
0.69_118.0648m/z	118.065	733.162	453.702	433.906	14855.1	15180.9	578.86	9023.33	14624.9	15456.6	1116.42	743.067	474.202	454.265	14984.2	15180.9	594.798	9431.97	14956.8	15357.5	1135.24
0.70_186.1020m/z	186.102	45061.9	34739.6	49499.3	0	0	48063.3	26210.7	0	3524.47	65478	45670.7	36309.2	51821.9	0	0	49386.6	27397.7	0	3501.87	66582
0.70_145.3148m/z	145.315	745.748	1269.44	1700.97	15101	7063.81	1031.1	21147.6	14554.6	9576.03	9181.91	755.824	1326.8	1780.78	15232.3	7063.81	1059.49	22105.3	14884.9	9514.63	9336.72
0.70_146.0996m/z	146.1	1084.43	1004.87	723.523	21434.9	14433.6	871.114	17261.2	17627.4	21943.2	3398.74	1099.08	1050.27	757.472	21621.2	14433.6	895.099	18042.9	18027.5	21802.5	3456.05
0.71_145.1058m/z	145.106	418.703	349.766	326.852	565.662	10180.2	190.118	168.292	15157.4	9294.1	2247.16	424.36	365.57	342.188	570.578	10180.2	195.352	175.913	15501.4	9234.5	2285.05
0.74_118.0648m/z	118.065	1066.23	617.838	699.134	12677.1	15700.7	549.205	14672.8	11237	13838.8	12739.1	1080.64	645.753	731.938	12787.3	15700.7	564.326	15337.3	11492	13750.1	12953.9
0.75_145.3151m/z	145.315	2366.82	1819.04	1533.49	25460.3	5096.19	2057.54	1044.68	16960.1	4139.15	20805.3	2398.8	1901.23	1605.45	25681.6	5096.19	2114.19	1091.99	17345	4112.61	21156.1
0.94_144.8382m/z	144.838	19725.3	10714.4	2867.33	8247.49	4210.52	12201	6091.97	24909.4	8190.15	12922.2	19991.8	11198.5	3001.87	8319.17	4210.52	12536.9	6367.85	25474.7	8137.64	13140.1
0.77_129.0563m/z	129.056	1265.73	708.616	900.566	8505.01	9222.26	695.389	10300.6	8400.89	9501.03	9875.56	1282.83	740.633	942.823	8578.92	9222.26	714.535	10767.1	8591.54	9440.11	10042.1
0.81_145.0937m/z	145.094	3451.9	921.705	862.526	7008.64	3305.01	618.436	4422.37	3488.61	2920.57	2654.41	3498.54	963.35	902.998	7069.55	3305.01	635.463	4622.64	3567.78	2901.84	2699.17
0.81_143.0596m/z	143.06	4233.59	3549.5	4091.04	8239.04	8918.56	489.941	6038.19	2007.62	7040.26	5230.23	4290.79	3709.88	4283	8310.64	8918.56	503.431	6311.64	2053.19	6995.12	5318.42
0.83_144.8384m/z	144.838	44559.3	45656.2	35681.4	33379.5	29158.2	32635.8	35821.9	9613.67	22320	54788.6	45161.3	47719.1	37355.6	33669.6	29158.2	33534.4	37444.2	9831.84	22176.9	55712.3
0.84_145.3152m/z	145.315	17504.8	24600.4	19930.5	10568.9	2189.19	21568.5	7936.26	12184.2	3883.38	0	17741.3	25711.9	20865.6	10660.7	2189.19	22162.4	8295.67	12460.7	3858.48	0
0.84_118.0648m/z	118.065	18279.2	15382.7	16849.8	19487	21434.6	14439.6	23711	20335.7	25418.5	22221.5	18526.1	16077.8	17640.4	19656.4	21434.6	14837.2	24784.8	20797.2	25255.6	22596.2
0.86_144.6539m/z	144.654	14388.3	8218.81	13195.5	3612.12	6288.17	9445.46	13784.7	0	11620.2	20993.3	14582.7	8590.16	13814.6	3643.51	6288.17	9705.52	14408.9	0	11545.7	21347.2
0.88_285.1128m/z	285.113	18793.1	27501.2	22645.2	22915.7	18109.7	19143.6	24926.7	20899.1	22543.4	27173.8	19047	28743.8	23707.7	23114.8	18109.7	19670.7	26055.6	21373.4	22398.8	27631.9
0.89_144.8382m/z	144.838	15085.2	15675.4	16638.4	3227.07	2863.67	13407.9	13576.1	7658.04	4005.46	16763.2	15289	16383.7	17419.1	3255.12	2863.67	13777	14190.9	7831.83	3979.78	17045.9
0.78_143.0601m/z	143.06	1561.21	372.736	593.816	4190.53	1150.22	0	8137.72	1608.55	2222.03	5430.82	1582.3	389.577	621.679	4226.95	1150.22	0	8506.25	1645.05	2207.78	5522.39
0.59_289.0399m/z	289.04	5556.09	5242.36	3542.37	0	0	3213.51	9567.54	0	2642.48	3850.23	5631.16	5479.23	3708.58	0	0	3301.99	10000.8	0	2625.54	3915.15
0.59_290.9982m/z	290.998	8388	9134.24	10688.6	2278.42	5626.82	9014.06	11130	6219.62	5613.51	6996.3	8501.33	9546.96	11190.1	2298.22	5626.82	9262.24	11634.1	6360.77	5577.52	7114.26
0.59_383.0826m/z	383.083	60199.8	65122.4	56989.2	13657.6	25537.4	55462.5	56890.7	21247.8	33221.9	63108.5	61013.1	68064.8	59663.2	13776.3	25537.4	56989.5	59467.1	21730	33008.9	64172.5
0.58_555.9941m/z	555.994	59450.6	57488.8	65431	21007.8	29780.1	61809.1	49540.4	27425.1	29489.2	53376.1	60253.9	60086.4	68501.2	21190.3	29780.1	63510.9	51783.9	28047.4	29300.2	54276.1
0.58_353.0256m/z	353.026	33514.8	33905.9	34957.7	23773.5	29799.2	33181.3	31117.9	26885	27401	29767.3	33967.6	35437.9	36597.9	23980.2	29799.2	34094.9	32527.1	27495.1	27225.3	30269.1
0.58_418.9850m/z	418.985	39674.2	38756	40043.1	11677.1	18512.1	33931.6	30769.1	15011.5	20796.3	35191.9	40210.2	40507.1	41922	11778.6	18512.1	34865.9	32162.5	15352.2	20663	35785.2
0.58_547.0392m/z	547.039	24426.2	24538.7	29935.7	13311.7	23163.3	26078.6	22120.6	15098.9	32804.5	14725	24756.2	25647.4	31340.4	13427.4	23163.3	26796.7	23122.3	15441.6	32594.2	14973.3
0.58_315.0126m/z	315.013	22462.4	23381.7	24000.4	12553.2	16577.7	22320.5	20651	14272.4	21449.7	19115.1	22765.9	24438.2	25126.5	12662.3	16577.7	22935	21586.2	14596.3	21312.1	19437.4
0.58_257.0736m/z	257.074	23441.4	21783.3	24076.9	16563.6	22609.3	23043.6	20774.1	19686.6	19836.2	18165.4	23758.1	22767.5	25206.6	16707.6	22609.3	23678.1	21714.9	20133.4	19709	18471.7
0.58_580.1464m/z	580.146	46940.9	41890.3	44306	27887.3	35326.4	43032.7	40268.8	35605.2	34009.4	31741.9	47575.1	43783	46384.9	28129.7	35326.4	44217.6	42092.4	36413.2	33791.3	32277
0.58_536.0076m/z	536.008	37251.9	35628.9	37129.8	7906.08	16057.5	30661	26584.6	15439.5	16848.9	34199.9	37755.2	37238.7	38872	7974.79	16057.5	31505.2	27788.6	15789.9	16740.8	34776.6
0.58_370.0452m/z	370.045	39645.6	35366.3	42066.2	26467.5	30329.6	35699.2	29113	30618	30582.1	38330.6	40181.2	36964.2	44040	26697.6	30329.6	36682.1	30431.4	31312.9	30386	38976.9
0.58_437.0283m/z	437.028	21204.1	23283.1	21963.4	13280	14474.3	22984.4	18228.4	17655.5	17707.1	11930.7	21490.6	24335.1	22993.9	13395.4	14474.3	23617.2	19053.9	18056.1	17593.6	12131.9
0.58_791.0953m/z	791.095	21284.5	20798.4	17748.8	14450.4	21763.8	25600.3	23294.4	23419.7	21696.6	7745.04	21572.1	21738.2	18581.6	14576	21763.8	26305.1	24349.3	23951.2	21557.4	7875.62
0.58_694.9973m/z	694.997	27448.1	35321.1	35451	3682.84	13474.3	35153.8	28908.1	10939.1	10967	28099.7	27818.9	36917	37114.5	3714.85	13474.3	36121.7	30217.2	11187.3	10896.7	28573.5
0.58_494.0282m/z	494.028	26288.9	23006.3	25846	11552.5	17760.9	23639.5	27285	13274.8	16621.4	21408.1	26644	24045.8	27058.8	11652.9	17760.9	24290.3	28520.7	13576.1	16514.8	21769.1
0.58_384.0339m/z	384.034	9840.26	10891.9	12290.3	4522.18	9269.46	11858.8	11211.4	6763.59	11230.8	7818.19	9973.21	11384	12867	4561.48	9269.46	12185.3	11719.1	6917.08	11158.8	7950.01
0.58_436.5301m/z	436.53	13070.5	12311.8	13060.9	5125.26	9965.87	14209.3	13366.9	7810.33	11398.9	5765.3	13247.1	12868.1	13673.8	5169.8	9965.87	14600.6	13972.3	7987.58	11325.8	5862.51
0.58_851.0676m/z	851.068	51373.6	43298.9	43082.2	20836.3	32655.4	46042.8	40832.5	24791.2	23724.1	33909.8	52067.7	45255.2	45103.7	21017.4	32655.4	47310.5	42681.7	25353.8	23572	34481.5
0.58_368.0256m/z	368.026	8721.39	7061.14	8925.26	2784.99	5855.86	8824.52	7792.7	7581.73	5294.31	4448.26	8839.22	7380.18	9344.05	2809.19	5855.86	9067.48	8145.61	7753.79	5260.37	4523.25
0.58_659.0185m/z	659.018	25840.6	31888.7	25549.4	20243.4	22565.9	28428.2	39947.6	25292.7	30293.9	36087.4	26189.7	33329.6	26748.2	20419.4	22565.9	29210.9	41756.7	25866.7	30099.7	36695.9
0.58_605.0615m/z	605.062	30982.9	30820.8	28323.2	14592	26637.6	32442.4	30644.1	23972.3	22768.4	25089	31401.5	32213.3	29652.2	14718.8	26637.6	33335.6	32031.8	24516.3	22622.4	25512
0.58_654.0866m/z	654.087	11008.8	11304.8	15632.6	13630.5	17241.1	13322.7	11848.9	15398.2	18304.9	5511.53	11157.5	11815.5	16366.1	13748.9	17241.1	13689.5	12385.5	15747.6	18187.5	5604.46
0.58_286.0338m/z	286.034	25328.8	28768	30474.4	16845.7	19731.6	28439	25282.3	17786	25030.5	24336	25671	30067.8	31904.3	16992.1	19731.6	29222	26427.2	18189.7	24870	24746.3
0.58_468.0528m/z	468.053	62297.7	59597.7	66248.3	42012.5	51764.4	65196.2	55022.3	48997.2	47857.3	51658.8	63139.4	62290.5	69356.8	42377.6	51764.4	66991.2	57514.1	50109.2	47550.5	52529.7
0.58_301.0195m/z	301.019	83569	83952.4	92437.2	70828	74994.5	84672.1	81741.9	70551.6	91597.4	70584.1	84698.1	87745.6	96774.5	71443.6	74994.5	87003.4	85443.7	72152.7	91010.1	71774.2
0.58_432.0212m/z	432.021	129503	133606	141501	134247	111137	129229	128681	127544	150989	110783	131253	139643	148140	135414	111137	132787	134508	130439	150021	112650
0.58_274.0832m/z	274.083	73279.5	79552.5	89621.4	66179.5	67528	77980.1	68124.7	68380.9	76156.1	102540	74269.6	83147	93826.6	66754.6	67528	80127.1	71209.9	69932.7	75667.9	104268
0.58_287.0178m/z	287.018	65036	64738.5	76794.6	45604.4	52419.3	67561.6	58744.7	47967.7	57729.8	60949.7	65914.7	67663.6	80397.9	46000.7	52419.3	69421.8	61405.1	49056.3	57359.7	61977.3
0.58_394.0653m/z	394.065	114275	120710	140279	120922	112534	115843	104379	117891	126843	116709	115819	126164	146861	121973	112534	119033	109106	120566	126030	118677
0.58_387.0715m/z	387.072	107315	99473.9	112121	75004.6	86234.6	100975	81399.8	86954.8	86475.3	100597	108765	103968	117382	75656.5	86234.6	103755	85086.1	88928.2	85920.9	102293
0.58_308.9997m/z	309	70875.6	72562.3	73908.6	38415.5	48372.5	72225.8	63585	39322.8	46606.5	69777.8	71833.2	75840.9	77376.5	38749.4	48372.5	74214.4	66464.6	40215.2	46307.7	70954.2
0.58_809.1061m/z	809.106	156322	176575	201282	245824	216804	167556	166013	180390	305438	113659	158434	184554	210727	247960	216804	172169	173531	184484	303479	115575
0.58_694.0792m/z	694.079	83406	78154.2	79792.4	54470.4	70963.7	84648.2	81395	71214.8	65604.5	50249	84532.9	81685.5	83536.4	54943.7	70963.7	86978.8	85081.2	72830.9	65183.9	51096.2
0.58_371.0994m/z	371.099	55626.3	58225.8	73316.5	65540.7	57988.1	56805.9	54332.8	56578.3	75626.1	74159.1	56377.8	60856.6	76756.6	66110.3	57988.1	58369.9	56793.4	57862.3	75141.2	75409.5
0.58_500.0467m/z	500.047	123260	130958	121361	58380.2	82701.6	134366	134040	79136.2	77830.4	107988	124926	136875	127056	58887.6	82701.6	138066	140110	80932.1	77331.3	109808
0.58_239.0462m/z	239.046	36315.2	35648	42514.6	36269	36703.8	33914	31520.7	32587.1	39042.3	52765.1	36805.9	37258.7	44509.5	36584.2	36703.8	34847.8	32948.2	33326.6	38792	53654.7
0.58_406.0161m/z	406.016	65222.9	61471	69748.6	32186.1	42949.1	63593.9	57013.1	44886.9	47265.3	57018.6	66104.2	64248.5	73021.4	32465.8	42949.1	65344.8	59595	45905.5	46962.3	57980
0.58_253.0423m/z	253.042	48946.7	47535.2	52890.6	21723.9	26432.9	50636.3	45273.2	28137	26612.1	48163.9	49608	49683	55372.3	21912.7	26432.9	52030.5	47323.5	28775.5	26441.5	48975.9
0.58_597.0630m/z	597.063	135324	134693	135243	68609.8	93281.4	143584	138500	89334.9	88590.5	120058	137152	140779	141589	69206.1	93281.4	147537	144772	91362.2	88022.5	122082
0.58_331.0439m/z	331.044	58769.9	58781.4	62138.4	45798.5	49460.7	59890.1	47749.7	46143.8	50977.4	56662.8	59563.9	61437.4	65054	46196.5	49460.7	61539.1	49912.1	47191	50650.6	57618.1
0.58_310.0338m/z	310.034	42021.2	38714	45571.7	26054.4	28714	39687.4	36792.3	29195.5	32387.6	39358.7	42588.9	40463.2	47710	26280.8	28714	40780.1	38458.5	29858	32180	40022.3
0.58_552.1145m/z	552.115	85704.8	75528.3	80642.7	64824.9	111027	86791.3	67378.9	69729.9	71998.8	80339.2	86862.8	78940.9	84426.6	65388.3	111027	89180.9	70430.3	71312.3	71537.2	81693.8
0.58_398.9985m/z	398.998	94522.8	93807.5	99418.7	53440.4	63567.3	86898.1	73089.3	61052.4	67755.7	91603.2	95799.9	98046	104084	53904.8	63567.3	89290.7	76399.3	62437.9	67321.3	93147.7
0.49_693.9139m/z	693.914	5025.49	3976.95	2868.39	2626.89	2327.15	5693.24	4656.68	4024.55	3463.85	2527	5093.38	4156.64	3002.98	2649.72	2327.15	5849.99	4867.57	4115.88	3441.64	2569.61
0.58_547.1598m/z	547.16	20326.3	19195.1	20191.6	16997	17006.7	22947.4	17425	18597.1	18205.4	19726.6	20600.9	20062.4	21139.1	17144.7	17006.7	23579.2	18214.1	19019.1	18088.7	20059.2
0.58_573.0450m/z	573.045	17774.4	17133.9	18645.6	4046.79	11046	17674.7	15921.5	7316.34	12938.4	17980.8	18014.6	17908.1	19520.5	4081.96	11046	18161.4	16642.5	7482.38	12855.4	18283.9
0.59_329.0945m/z	329.095	127865	120555	144814	15296	43792.1	138933	90799.7	31920.7	50119.8	180846	129593	126002	151609	15428.9	43792.1	142759	94911.8	32645.1	49798.4	183895
0.59_130.0496m/z	130.05	21108.3	14596.3	12286.6	4837.4	1967.83	11125.1	20351.8	3501.28	12832.6	12386.3	21393.5	15255.8	12863.1	4879.44	1967.83	11431.4	21273.5	3580.74	12750.3	12595.1
0.59_152.0314m/z	152.031	17164.2	14031.1	10400.5	0	738.444	9196.07	23224.8	1118.54	12768.3	11094	17396.1	14665	10888.5	0	738.444	9449.26	24276.6	1143.92	12686.4	11281
0.59_307.1128m/z	307.113	57159.8	52045.8	57136.8	6774.02	16687.5	59851.1	35194.4	18253	17468.3	80553	57932.1	54397.4	59817.8	6832.89	16687.5	61498.9	36788.2	18667.2	17356.3	81911.2
0.59_419.1549m/z	419.155	25487.4	18482.3	27349.2	2543.59	1579.96	39258.7	18892.8	5400.64	3373.63	11174.8	25831.7	19317.4	28632.4	2565.69	1579.96	40339.6	19748.4	5523.2	3352	11363.2
0.59_241.0124m/z	241.012	20354.4	20596.9	20997.9	10330.3	13766.9	19320.8	18072.1	8909.64	16434.2	17531.6	20629.4	21527.6	21983.1	10420.1	13766.9	19852.8	18890.5	9111.84	16328.8	17827.2
0.59_304.0919m/z	304.092	10547.1	10144.8	11379.5	1092.04	3050.34	10322	9696.48	1350.42	2430.07	9573.58	10689.6	10603.1	11913.4	1101.53	3050.34	10606.2	10135.6	1381.07	2414.48	9734.99
0.59_308.9619m/z	308.962	30716.8	29634.7	31152.1	17425.8	18858.9	28660	23018.8	17804.2	20606.8	29959.6	31131.8	30973.7	32613.8	17577.2	18858.9	29449.1	24061.3	18208.2	20474.7	30464.7
0.58_416.2767m/z	416.277	7236.98	9083.72	9109.75	7258.7	7646.29	8755.15	7296.9	8686.73	9044.11	4953.7	7334.76	9494.15	9537.2	7321.78	7646.29	8996.21	7627.35	8883.87	8986.12	5037.22
0.59_538.1340m/z	538.134	1919.9	3722.36	3180.56	34397.2	53561.5	2915.17	3832.39	47203.2	29252.7	2484.82	1945.83	3890.54	3329.8	34696.1	53561.5	2995.43	4005.95	48274.4	29065.1	2526.71
0.59_445.9702m/z	445.97	26285.7	25016.3	26343.5	11555.4	13598.2	25130.9	20203.9	14561.6	14759.4	21636	26640.8	26146.6	27579.6	11655.8	13598.2	25822.9	21118.8	14892	14664.8	22000.8
0.59_857.0846m/z	857.085	56576	53981.1	57358.5	17321.6	36854.6	63417	61044	36048.5	37846.9	36965.5	57340.4	56420.1	60049.9	17472.1	36854.6	65163.1	63808.5	36866.6	37604.2	37588.7
0.59_307.1274m/z	307.127	12079.6	7143.85	5814.74	0	0	6004.61	17073	0	9633.78	23695.6	12242.8	7466.63	6087.58	0	0	6169.93	17846.1	0	9572.01	24095.1
0.59_317.1600m/z	317.16	5557.22	10214.3	2348.65	0	0	3823.01	26700.8	0	5292.56	6980.12	5632.31	10675.8	2458.85	0	0	3928.26	27910	0	5258.63	7097.81
0.59_162.1482m/z	162.148	3176.47	3468.23	3337.8	0	850.281	3246.14	3457.26	0	1292.36	2913.66	3219.39	3624.94	3494.41	0	850.281	3335.52	3613.83	0	1284.07	2962.78
0.59_212.0523m/z	212.052	4576.82	3619.47	6283.6	0	479.183	882.396	967.836	0	300.411	2941.31	4638.66	3783.01	6578.44	0	479.183	906.691	1011.67	0	298.484	2990.9
0.59_194.1171m/z	194.117	22778.5	22461.1	21105.8	5444.38	7992.2	21023	20464.6	7182.63	8464.64	17181.5	23086.2	23475.9	22096.1	5491.7	7992.2	21601.8	21391.4	7345.64	8410.37	17471.2
0.59_332.0156m/z	332.016	31380.2	31960.4	32444.7	13613.8	15291.2	28624.9	29181.4	14865.1	18160.3	32618.8	31804.2	33404.4	33967	13732.1	15291.2	29413.1	30503	15202.5	18043.9	33168.8
0.59_573.9629m/z	573.963	34521.4	35554	39679	6605.02	12507.1	33846.5	29102.8	12476.1	14224.3	35992.9	34987.8	37160.4	41540.8	6662.42	12507.1	34778.4	30420.8	12759.2	14133.1	36599.8
0.58_512.0164m/z	512.016	13875	12673.1	12464.8	3617.45	10042.7	13540	13775.1	7282.44	9466.78	10788.3	14062.5	13245.7	13049.6	3648.89	10042.7	13912.8	14399	7447.71	9406.08	10970.2
0.58_160.0530m/z	160.053	8360.89	8097.24	8382.11	3824.68	5912.14	8968.7	10097.8	5648.45	5799.66	6427.81	8473.85	8463.1	8775.42	3857.92	5912.14	9215.64	10555.1	5776.64	5762.47	6536.18
0.58_690.0656m/z	690.066	2178.7	2605.44	5729.14	0	4190.91	2010.79	5500.3	1570.44	3456.32	899.857	2208.14	2723.16	5997.96	0	4190.91	2066.16	5749.39	1606.08	3434.16	915.028
0.58_736.0486m/z	736.049	37597.8	37433.4	32323.2	15219.1	19514.4	29450.9	30367.1	20163.7	19642.6	29609.8	38105.7	39124.8	33839.9	15351.4	19514.4	30261.7	31742.4	20621.3	19516.7	30109
0.58_754.0511m/z	754.051	30313.8	24694.1	20903.3	9144.23	12078	27335.5	17171.4	14781.8	11412.8	23409	30723.4	25809.9	21884.2	9223.7	12078	28088.1	17949	15117.3	11339.7	23803.7
0.58_415.0509m/z	415.051	855987	915757	968454	797459	835421	876885	880039	799289	1.02371e+06	676449	867552	957133	1.0139e+06	804389	835421	901029	919894	817428	1.01715e+06	687854
0.58_459.0577m/z	459.058	391674	412689	394757	205004	299039	392518	393889	257857	310852	316730	396965	431336	413280	206786	299039	403325	411728	263709	308859	322070
0.58_368.5239m/z	368.524	10246.8	8366.28	11284.5	3708.52	6393.47	9480.76	9419.4	8530.83	7768.81	5109.91	10385.3	8744.3	11814	3740.75	6393.47	9741.79	9845.98	8724.42	7719	5196.07
0.58_345.0264m/z	345.026	9161.47	8218.08	9398.53	4397.38	5862.79	8641.93	9275.46	6078.95	6257.29	8387.93	9285.25	8589.4	9839.53	4435.6	5862.79	8879.86	9695.52	6216.9	6217.17	8529.36
0.58_346.0297m/z	346.03	5343.25	4533.57	4635.01	3178.06	4354.34	3356.96	5156.09	4569.65	3576.49	2937.3	5415.44	4738.41	4852.5	3205.68	4354.34	3449.39	5389.59	4673.36	3553.55	2986.82
0.58_297.0061m/z	297.006	273316	283808	279889	117969	176080	309164	353828	173726	187327	248001	277009	296631	293022	118994	176080	317676	369851	177669	186125	252182
0.58_397.0087m/z	397.009	11794.2	13216.3	13317	2731.44	8552.41	13186	15340.1	5317	9590.38	10515.8	11953.6	13813.5	13941.9	2755.18	8552.41	13549	16034.8	5437.67	9528.89	10693.1
0.58_412.0329m/z	412.033	227561	234726	234459	98519.9	154163	253804	289539	152866	157848	198475	230635	245332	245461	99376.1	154163	260792	302651	156335	156836	201821
0.58_543.0248m/z	543.025	187387	178911	186864	68626.6	96118.5	188771	176792	87422	109267	181555	189919	186995	195632	69223	96118.5	193969	184798	89406	108566	184616
0.58_434.0146m/z	434.015	68643.8	73132.6	68134.6	23878.4	41288.3	87586	116384	43523.1	36404.4	63690.6	69571.3	76437	71331.6	24085.9	41288.3	89997.5	121655	44510.8	36171	64764.4
0.58_427.9971m/z	427.997	66937.1	66165.8	70048.9	21130.4	34053.5	67099.6	68253.1	31760.7	37506.9	69291.2	67841.5	69155.4	73335.7	21314.1	34053.5	68947	71344	32481.5	37266.4	70459.5
0.58_441.1376m/z	441.138	15768.6	17243.1	21758.2	0	2488.91	22450.1	13732.8	0	4656.53	14467.7	15981.6	18022.2	22779.2	0	2488.91	23068.2	14354.7	0	4626.67	14711.6
0.58_269.0072m/z	269.007	19029.3	20307.2	21897.4	11983.3	15767	18919.4	18140.4	13336.5	19735	17656	19286.5	21224.7	22924.9	12087.4	15767	19440.3	18962	13639.1	19608.4	17953.7
0.58_476.0284m/z	476.028	23929.7	27750.1	29882.1	8499.2	15487.5	28016.6	25734.4	16209.3	20070.5	26875.4	24253	29004	31284.3	8573.06	15487.5	28788	26899.9	16577.2	19941.8	27328.5
0.58_490.0344m/z	490.034	25448.3	22419.6	23850.1	15122.8	17554.8	23939.7	20701	18489.3	16526.1	16558.6	25792.2	23432.6	24969.2	15254.2	17554.8	24598.8	21638.5	18908.9	16420.1	16837.7
0.58_521.0435m/z	521.044	4505.9	5249.71	5854.65	0	3886.57	3721.12	5333.35	1166.29	2819.13	916.216	4566.78	5486.91	6129.36	0	3886.57	3823.58	5574.89	1192.76	2801.06	931.664
0.58_290.9893m/z	290.989	146977	145049	157450	85577.4	99854.2	142362	134636	93305.5	106042	142024	148963	151602	164838	86321.1	99854.2	146281	140733	95423	105362	144418
0.49_535.9576m/z	535.958	4611.78	5878.48	4796.91	4370.44	4972.69	4838.57	3981.84	4218.33	2730.28	2643.31	4674.09	6144.09	5021.99	4408.42	4972.69	4971.79	4162.17	4314.06	2712.78	2687.88
0.49_625.9276m/z	625.928	2289.14	4749.16	3436.19	4694.17	5007.14	4391.3	4232.91	4627.19	5705.73	2543.37	2320.07	4963.75	3597.42	4734.97	5007.14	4512.2	4424.61	4732.2	5669.15	2586.26
0.49_467.9709m/z	467.971	7560.91	6328.9	6083.43	6056.47	7278.47	6857.51	6368.57	6483.73	4659.87	4057.8	7663.06	6614.86	6368.87	6109.11	7278.47	7046.31	6656.98	6630.87	4629.99	4126.21
0.46_899.4596m/z	899.46	12690.5	10796.7	19444.2	13648.5	17980.6	15088.8	9924.04	8724.52	14144.4	2660.12	12861.9	11284.5	20356.5	13767.1	17980.6	15504.2	10373.5	8922.52	14053.7	2704.97
0.46_627.5102m/z	627.51	15397.8	14550.7	15508.9	14507.1	13438	15095	9782.28	11373.3	10187.1	7943.2	15605.9	15208.1	16236.6	14633.2	13438	15510.6	10225.3	11631.4	10121.7	8077.12
0.46_505.4889m/z	505.489	9276	6664.77	9442.44	6501.27	5576.05	7016.21	4220.28	8000.68	5482.13	4558.18	9401.33	6965.9	9885.5	6557.78	5576.05	7209.38	4411.4	8182.25	5446.98	4635.04
0.46_227.2989m/z	227.299	1190.24	1938.21	1155.55	1261.06	1423.58	1411.93	1318.22	1824.92	2019.06	906.04	1206.33	2025.78	1209.77	1272.02	1423.58	1450.8	1377.91	1866.34	2006.12	921.316
0.46_616.5196m/z	616.52	8172.4	7735.63	7500.23	4829.25	8336.65	8181.36	5784.89	6574.63	3926.66	1705.95	8282.82	8085.15	7852.15	4871.22	8336.65	8406.62	6046.88	6723.83	3901.48	1734.72
0.46_451.4547m/z	451.455	4223.44	2380.67	2408.1	2516.48	4472.02	698.602	1927.71	2647.9	1883.69	1491.05	4280.5	2488.24	2521.09	2538.35	4472.02	717.837	2015.01	2707.99	1871.61	1516.19
0.46_158.9090m/z	158.909	3565.59	3562.54	3269.5	3543.25	3414.32	2972.13	3204.01	3409.45	3596.57	3393.79	3613.76	3723.51	3422.92	3574.04	3414.32	3053.96	3349.11	3486.82	3573.51	3451.01
0.46_1020.9784m/z	1020.98	11449.2	4063.68	2064.03	4072.01	6098.88	0	3436.23	3377.18	4017.42	0	11603.9	4247.29	2160.88	4107.4	6098.88	0	3591.85	3453.83	3991.66	0
0.46_226.9507m/z	226.951	3.4574e+06	3.33967e+06	3.31894e+06	3.37438e+06	3.49025e+06	3.43828e+06	3.18035e+06	3.38502e+06	3.34709e+06	3.1041e+06	3.50412e+06	3.49057e+06	3.47467e+06	3.40371e+06	3.49025e+06	3.53294e+06	3.32438e+06	3.46184e+06	3.32563e+06	3.15644e+06
0.46_90.9765m/z	90.9765	609293	595113	581980	595111	594491	605374	578055	595634	598868	571899	617525	622002	609287	600283	594491	622042	604234	609151	595028	581541
0.46_158.9636m/z	158.964	792909	771834	761526	782441	786050	793712	751390	780779	776076	734828	803622	806708	797258	789241	786050	815565	785419	798498	771100	747218
0.46_294.9380m/z	294.938	757071	725334	723073	740650	738818	754545	679100	739707	709361	660753	767300	758107	757001	747087	738818	775320	709854	756494	704812	671893
0.46_742.9426m/z	742.943	1.05548e+06	1.05311e+06	1.06862e+06	1.06373e+06	1.15266e+06	1.12477e+06	782474	1.02851e+06	939182	726715	1.06974e+06	1.10069e+06	1.11876e+06	1.07298e+06	1.15266e+06	1.15573e+06	817911	1.05185e+06	933160	738967
0.46_810.9297m/z	810.93	1.02114e+06	991121	1.00322e+06	979692	1.05427e+06	1.03908e+06	708707	968781	848223	646661	1.03494e+06	1.0359e+06	1.0503e+06	988206	1.05427e+06	1.06769e+06	740802	990766	842785	657564
0.46_586.9280m/z	586.928	331504	304868	312823	297420	338204	322819	213396	292886	250211	205294	335983	318642	327501	300005	338204	331707	223060	299533	248607	208755
0.46_620.9215m/z	620.921	346604	337219	330276	309958	340938	343286	213237	320401	267178	197298	351287	352456	345773	312652	340938	352738	222894	327672	265465	200625
0.46_654.9152m/z	654.915	333969	297915	327220	312219	333786	346499	218546	287675	251590	196130	338481	311376	342573	314932	333786	356039	228443	294204	249977	199437
0.46_661.5038m/z	661.504	14026.6	12491.9	14791.1	12826.4	14718.3	14232.9	6369.33	13760.3	11200.4	4881.86	14216.1	13056.3	15485.2	12937.8	14718.3	14624.8	6657.77	14072.6	11128.5	4964.17
0.46_695.4973m/z	695.497	16267.9	14388.8	14557.6	14620.3	14644.1	16543.9	3104.49	15630.2	10650	6075.79	16487.7	15038.9	15240.7	14747.4	14644.1	16999.4	3245.09	15984.9	10581.7	6178.23
0.46_763.4850m/z	763.485	13459.2	15548.4	15892.3	15294	19065.3	14959.5	9342.34	18379.2	9979.4	7850.72	13641	16251	16638	15426.9	19065.3	15371.4	9765.43	18796.3	9915.42	7983.09
0.46_729.4906m/z	729.491	21631.7	13798.2	18408.6	18395.5	16366.7	17358.2	9973.23	10774.2	12211.9	3668.45	21924	14421.6	19272.4	18555.3	16366.7	17836.2	10424.9	11018.7	12133.6	3730.3
0.46_981.3998m/z	981.4	42699.1	29334	38745.8	37949.5	41483.9	35003.5	14429.5	28062.4	28094.2	14271	43276	30659.4	40563.8	38279.3	41483.9	35967.2	15082.9	28699.3	27914.1	14511.6
0.46_616.0182m/z	616.018	27819.1	24989	28100.4	25518.8	28273.6	27673.7	17548.4	26691.3	21668.4	14463.6	28195	26118.1	29418.9	25740.6	28273.6	28435.7	18343.2	27297	21529.4	14707.4
0.46_1048.8858m/z	1048.89	33066.3	32165.8	35577.8	33080.6	34739.9	37632.2	19318.1	26144.6	22050.8	9798.22	33513	33619.2	37247.1	33368.1	34739.9	38668.4	20192.9	26737.9	21909.4	9963.43
0.46_897.0163m/z	897.016	46446.3	47806.8	44739.5	46640.3	46163	47862.6	27724.9	42836.8	37714.9	24699.6	47073.8	49966.8	46838.8	47045.7	46163	49180.4	28980.5	43808.9	37473	25116.1
0.46_295.9721m/z	295.972	16256.6	17673.7	17274.3	18115.1	19416.4	16476.7	15766.8	19148.1	18123.1	16395.8	16476.3	18472.3	18084.8	18272.5	19416.4	16930.3	16480.8	19582.7	18006.9	16672.2
0.46_1029.3466m/z	1029.35	25400.6	10071.7	27392.5	24582.3	21190.7	18666.7	6417.83	25726.4	17115.1	11567.1	25743.8	10526.8	28677.9	24795.9	21190.7	19180.7	6708.48	26310.2	17005.3	11762.1
0.46_797.4782m/z	797.478	18051.4	14635	19151	17359.2	17356.5	16294.7	7164.51	17644.5	11305.3	6587.49	18295.3	15296.3	20049.6	17510.1	17356.5	16743.4	7488.97	18045	11232.8	6698.56
0.46_831.4717m/z	831.472	19239.7	16492.2	16771.3	15737.2	14253.2	18383.7	10890.1	14448.1	11326.8	6683.07	19499.7	17237.4	17558.3	15873.9	14253.2	18889.9	11383.3	14776	11254.2	6795.75
0.46_216.9221m/z	216.922	91010.9	120509	104346	129587	91430.3	103532	194978	124191	156167	197731	92240.6	125953	109242	130714	91430.3	106382	203808	127010	155166	201065
0.46_1034.9326m/z	1034.93	17110.1	18601.3	15855.1	21974.3	19981.6	20103.9	7503.27	19201.2	12843.4	0	17341.2	19441.8	16599	22165.2	19981.6	20657.4	7843.07	19637	12761.1	0
0.46_969.7960m/z	969.796	21781.4	31497.2	34394.7	32860.1	23449	23204.6	15445.7	29093.8	29226.5	31490.3	22075.7	32920.3	36008.5	33145.7	23449	23843.4	16145.2	29754.1	29039.1	32021.2
0.46_952.9917m/z	952.992	6557.44	9712.48	9916.65	5462.17	3663.72	6947.74	2815.56	7756.03	3370.01	0	6646.04	10151.3	10382	5509.65	3663.72	7139.03	2943.07	7932.04	3348.4	0
0.46_956.3438m/z	956.344	13919.7	18817.8	21474.1	14274.2	12252.8	23520.5	14584.1	18058.7	20291.5	15634.8	14107.8	19668	22481.7	14398.2	12252.8	24168.1	15244.6	18468.5	20161.4	15898.4
0.46_885.0047m/z	885.005	10006	5003.91	2830.18	5509.64	9281.3	886.998	2483.48	4785.22	1386.7	0	10141.2	5230	2962.98	5557.52	9281.3	911.419	2595.95	4893.81	1377.81	0
0.46_652.9737m/z	652.974	17526.8	17027.1	18941	13968.3	15134.5	16760.7	12140.2	15307.6	14791.8	10908.8	17763.6	17796.5	19829.8	14089.7	15134.5	17222.1	12690	15655	14696.9	11092.7
0.46_664.3551m/z	664.355	9753.06	8661.52	6523.21	11799.2	8843.16	9564.58	14837	13231.8	13920.5	12964.4	9884.84	9052.87	6829.3	11901.8	8843.16	9827.93	15508.9	13532.1	13831.3	13183
0.46_1010.3783m/z	1010.38	5528.43	18392.5	18415.1	15512.1	7308.79	9413.98	14452.9	14380.2	13302.4	12240	5603.13	19223.5	19279.2	15647	7308.79	9673.17	15107.4	14706.5	13217.1	12446.4
0.46_227.0439m/z	227.044	13512.9	13278.9	13118.9	12622.7	13449.1	13857.5	12542.6	13918.2	12721.9	11801.6	13695.4	13878.9	13734.4	12732.4	13449.1	14239	13110.7	14234	12640.4	12000.6
0.46_1001.4404m/z	1001.44	9804.64	10176.8	12167.7	13365	14908.8	21373.4	4581.71	13714.9	12386.4	3440.5	9937.11	10636.6	12738.6	13481.2	14908.8	21961.9	4789.2	14026.2	12306.9	3498.51
0.46_552.9344m/z	552.934	239926	234638	235420	232199	249878	248669	164144	219174	197177	142988	243168	245240	246466	234217	249878	255516	171577	224148	195913	145399
0.46_688.9085m/z	688.909	323529	308219	307731	309623	335622	311504	196188	300247	241463	181684	327900	322145	322170	312314	335622	320081	205073	307061	239915	184747
0.46_946.9044m/z	946.904	527604	525450	560380	517919	553292	559946	354361	505573	443621	323063	534732	549191	586674	522421	553292	575363	370409	517046	440777	328510
0.46_689.4099m/z	689.41	84587.6	75617.3	88010	76910.2	85305.7	82543.8	48681.3	71253.8	62675.1	39863.6	85730.5	79034	92139.6	77578.6	85305.7	84816.5	50885.9	72870.9	62273.3	40535.7
0.46_912.9112m/z	912.911	110885	99486.4	113418	95356.4	106547	109511	51331.2	99719.5	78722.5	54947.2	112383	103982	118740	96185.1	106547	112526	53655.9	101982	78217.8	55873.6
0.46_692.8328m/z	692.833	138417	183047	166675	199539	143210	169714	243436	188539	220724	266141	140287	191318	174496	201273	143210	174386	254461	192818	219309	270628
0.46_994.8512m/z	994.851	125834	117932	129568	102921	139999	125846	57419.2	108118	84187.7	63637.6	127534	123261	135648	103816	139999	129311	60019.5	110571	83647.9	64710.6
0.46_723.4036m/z	723.404	75406.3	76933.8	71790.2	79321.7	79086.4	72865.7	45113.1	72801.8	60422.2	43657.7	76425.1	80409.9	75158.8	80011.1	79086.4	74871.9	47156.2	74454	60034.8	44393.8
0.46_980.8981m/z	980.898	110282	94437.6	88537.2	93295	95887.8	104640	52829.9	82545.6	69089.9	48258.1	111772	98704.6	92691.5	94105.8	95887.8	107521	55222.4	84418.9	68647	49071.7
0.46_760.8199m/z	760.82	122207	177810	154463	191419	135210	151340	224932	184206	210355	234710	123858	185844	161710	193082	135210	155507	235119	188386	209006	238667
0.46_553.4359m/z	553.436	54786.2	53803.5	50881.8	47657.7	48485.6	52938.9	35926.3	48745.4	36670.8	33385.3	55526.4	56234.5	53269.3	48071.9	48485.6	54396.4	37553.3	49851.6	36435.7	33948.2
0.46_960.8577m/z	960.858	143043	120771	143548	140741	134149	172783	60198.6	127526	105469	68536.9	144975	126228	150283	141964	134149	177540	62924.9	130420	104793	69692.5
0.46_757.3972m/z	757.397	78237.1	69595.4	77015.6	72601.8	73637.1	77474.5	37128.1	68115.5	57747.2	34832.5	79294.2	72739.9	80629.4	73232.8	73637.1	79607.6	38809.5	69661.3	57377	35419.8
0.46_664.9268m/z	664.927	104253	143504	116995	148481	107773	122231	187672	149923	170179	199771	105662	149988	122485	149771	107773	125596	196171	153326	169088	203140
0.46_791.3908m/z	791.391	68689	64489	65379.9	64851.1	78977.1	75514.1	37896	70675.9	56092.2	40111.5	69617.1	67402.8	68447.7	65414.7	78977.1	77593.3	39612.2	72279.9	55732.5	40787.8
0.46_422.8806m/z	422.881	43262.8	57278.8	49017.1	64752.2	46529.7	49417.1	85734.8	63973.4	77252.3	92965.7	43847.4	59866.9	51317.1	65315	46529.7	50777.7	89617.5	65425.2	76757	94533.1
0.46_709.4504m/z	709.45	52961.5	47795	53624.2	43437.7	46666.2	51388.8	30722.5	49898.5	45789	26000.4	53677	49954.6	56140.4	43815.3	46666.2	52803.7	32113.9	51030.9	45495.5	26438.8
0.46_732.9141m/z	732.914	124885	188646	160187	199867	138320	169989	241144	183765	225784	240154	126572	197170	167703	201604	138320	174669	252064	187935	224337	244203
0.46_825.3843m/z	825.384	61858.1	52632.7	66035.9	54474.4	76213.5	64644.4	30874.9	53225.7	43280	40832.1	62693.9	55010.8	69134.4	54947.8	76213.5	66424.2	32273.1	54433.6	43002.5	41520.5
0.46_859.3779m/z	859.378	64532.6	56877.3	54034.9	51667.9	70853.5	54962.2	30193.1	54925	49182.8	34052.5	65404.5	59447.2	56570.3	52117	70853.5	56475.5	31560.4	56171.4	48867.4	34626.7
0.46_828.8072m/z	828.807	140999	203579	161273	214619	153865	179182	249197	204654	224929	267338	142904	212777	168841	216484	153865	184115	260482	209298	223487	271845
0.46_596.9396m/z	596.94	114943	169087	142747	170721	129670	141168	228549	170114	191643	232030	116496	176727	149445	172205	129670	145055	238899	173974	190414	235942
0.46_995.3532m/z	995.353	41675.1	40969.9	39938	31053.9	47614	42860.8	16005.9	42909.7	24348.5	18183.9	42238.1	42821	41811.9	31323.8	47614	44040.8	16730.8	43883.5	24192.4	18490.5
0.46_484.9471m/z	484.947	57009.7	50241.8	55029.9	54803.9	61178.4	54533	37654.5	53600.2	53423.7	34692.5	57780	52511.9	57612.1	55280.1	61178.4	56034.5	39359.7	54816.6	53081.2	35277.4
0.46_655.4163m/z	655.416	86031.3	74471.7	90761	74519.5	87569	85880.3	50117.8	69754.2	62891.1	52041.1	87193.6	77836.5	95019.6	75167.1	87569	88244.9	52387.5	71337.2	62487.9	52918.5
0.46_722.9023m/z	722.902	296348	276879	293375	273164	293214	296516	174518	273906	222985	160073	300351	289389	307141	275538	293214	304680	182421	280122	221555	162772
0.46_518.9408m/z	518.941	169750	166982	176334	162645	199917	182066	129077	167082	142314	106147	172043	174526	184608	164058	199917	187078	134923	170873	141402	107937
0.46_756.8955m/z	756.896	265838	258886	245799	256438	261779	285774	152985	255835	202829	147048	269430	270583	257332	258666	261779	293642	159913	261641	201529	149528
0.46_790.8895m/z	790.89	237691	232771	253903	217605	253749	239961	130837	222466	180399	125245	240903	243288	265816	219496	253749	246567	136762	227514	179242	127357
0.46_420.8838m/z	420.884	145883	199247	170247	209683	148823	170530	288367	205967	247967	300766	147854	208250	178235	211505	148823	175225	301426	210641	246377	305837
0.46_640.9620m/z	640.962	181323	172472	171647	165459	186730	181789	109006	164199	135265	93922.3	183772	180264	179701	166897	186730	186794	113943	167925	134398	95505.8
0.46_352.8965m/z	352.896	96302.6	133044	114485	142204	99999.6	116495	201740	139237	170002	204701	97603.7	139056	119856	143439	99999.6	119702	210877	142397	168912	208152
0.46_1014.8919m/z	1014.89	359046	339141	356454	336797	362989	361144	205324	319541	279259	196488	363897	354464	373180	339724	362989	371088	214622	326793	277468	199801
0.46_587.4295m/z	587.429	72084.2	76619.8	70570.7	75844.2	73394.8	75839.8	43716.7	69407.8	61531.2	41550	73058.1	80081.7	73882	76503.3	73394.8	77927.9	45696.5	70982.9	61136.6	42250.5
0.46_708.9492m/z	708.949	186417	156498	170693	158271	178288	174569	98570	145661	131486	88545.1	188936	163569	178702	159647	178288	179375	103034	148966	130643	90038
0.46_858.8765m/z	858.877	213849	191100	217909	199307	227551	211858	119004	188102	145284	111236	216738	199734	228134	201039	227551	217691	124394	192371	144352	113112
0.46_488.8713m/z	488.871	138688	188702	166869	194613	145797	170165	276138	203456	232160	283196	140561	197228	174699	196305	145797	174850	288643	208073	230671	287971
0.46_776.9363m/z	776.936	177092	147846	170493	137996	163576	164385	86825	135781	130173	69211.7	179485	154526	178493	139195	163576	168911	90757	138863	129338	70378.6
0.46_556.8587m/z	556.859	133707	194399	161411	196016	143296	168353	256943	202912	226351	276646	135513	203183	168984	197719	143296	172988	268579	207517	224900	281310
0.46_892.8702m/z	892.87	182668	150766	188220	155042	163564	174054	102273	156771	124811	92678.7	185136	157578	197052	156389	163564	178847	106904	160329	124011	94241.3
0.46_844.9236m/z	844.924	146395	135732	131219	127810	137587	141270	73932.1	121309	104178	62070.2	148373	141864	137376	128920	137587	145160	77280.2	124062	103510	63116.8
0.46_624.8457m/z	624.846	139568	191545	165817	201874	149473	157466	250935	195915	231295	279097	141453	200200	173597	203629	149473	161802	262299	200361	229812	283803
0.46_621.4228m/z	621.423	75457.6	74263.1	78785.3	77898	87979.7	90980.8	50029.1	73969.6	63859.4	46508.4	76477.1	77618.5	82482.1	78575	87979.7	93485.7	52294.8	75648.3	63450	47292.6
0.46_82.0263m/z	82.0263	9707.01	10008.3	9852.29	10204.8	9789.7	10080.6	9266.21	10155.4	9908.3	9350.43	9838.16	10460.5	10314.6	10293.5	9789.7	10358.1	9685.85	10385.9	9844.77	9508.09
0.46_966.9453m/z	966.945	43792.4	32496.6	39599.2	32214.3	40323.7	32652	18271.2	35360.4	27316.3	16859.2	44384.1	33964.9	41457.2	32494.2	40323.7	33551	19098.6	36162.9	27141.2	17143.5
0.46_879.4183m/z	879.418	48829	47592.9	41865.4	38686.6	49072.3	50364.9	21877.8	38109.1	34062.1	21252.6	49488.8	49743.3	43829.8	39022.8	49072.3	51751.6	22868.6	38974	33843.7	21610.9
0.46_932.9515m/z	932.952	38954.5	36673.1	33932.1	31172.8	36055.3	34190.6	23745.3	37694.9	31171.7	9493.98	39480.8	38330.2	35524.3	31443.8	36055.3	35132	24820.7	38550.4	30971.8	9654.05
0.45_873.3308m/z	873.331	36830.7	29146	40522.7	35111.5	31262	33956.2	22151.4	33776.3	30648.6	18332.2	37328.3	30462.9	42424.1	35416.7	31262	34891.1	23154.6	34542.8	30452	18641.2
0.45_941.3186m/z	941.319	27662.5	31245.4	20052.4	30787.8	33878.1	17182.2	13902.1	25894.5	14917.6	22421.3	28036.3	32657.2	20993.3	31055.4	33878.1	17655.3	14531.7	26482.1	14822	22799.3
0.45_907.3246m/z	907.325	30351.4	32410.8	34771.3	28262.8	30748.6	32885	13490.6	25435.1	19556	16923.8	30761.5	33875.2	36402.8	28508.5	30748.6	33790.4	14101.5	26012.3	19430.6	17209.1
0.45_975.3123m/z	975.312	24721.9	28935.2	22393.3	22369	25849.9	24967.3	13952.2	23016.4	22226.9	9903.72	25056	30242.6	23444.1	22563.4	25849.9	25654.7	14584	23538.7	22084.4	10070.7
0.45_1009.3059m/z	1009.31	22266.5	20460.9	17620.8	21299.9	26840.3	22471.2	14135.2	24497.2	22226	7790.76	22567.3	21385.4	18447.7	21485	26840.3	23089.9	14775.3	25053.1	22083.5	7922.12
0.45_436.8793m/z	436.879	12439.5	17507.9	15959.9	21889.1	13551.4	16997.3	30252.1	22259.5	21742.3	33731.8	12607.6	18299	16708.8	22079.4	13551.4	17465.3	31622.1	22764.7	21602.9	34300.6
0.45_1043.2994m/z	1043.3	4321.27	9676.41	9695.34	10047.7	10500	3148.11	5262.51	4157.14	5760.09	6906.87	4379.66	10113.6	10150.3	10135	10500	3234.79	5500.83	4251.48	5723.16	7023.33
0.45_838.8359m/z	838.836	1.09338e+06	1.10229e+06	1.18794e+06	1.10681e+06	1.16814e+06	1.1408e+06	782730	1.11328e+06	962370	843533	1.10815e+06	1.1521e+06	1.24368e+06	1.11643e+06	1.16814e+06	1.1722e+06	818178	1.13855e+06	956199	857755
0.45_805.3439m/z	805.344	42082	35449	47069.8	43525.9	42143.2	39484.2	25409	41426.8	27041.6	25925	42650.6	37050.7	49278.4	43904.1	42143.2	40571.3	26559.7	42366.9	26868.2	26362.1
0.45_906.8231m/z	906.823	710200	698567	719934	683197	756248	719113	507235	706394	577979	539303	719795	730131	753715	689134	756248	738912	530206	722425	574273	548396
0.45_974.8105m/z	974.811	499299	461539	509812	472850	519698	484405	343645	474082	400205	363979	506045	482392	533734	476960	519698	497742	359208	484841	397639	370116
0.45_532.8938m/z	532.894	57958.4	43006.9	48678.1	48373.6	54923.7	49154.2	35009.8	45674.4	39478.7	34451.7	58741.5	44950.1	50962.2	48794	54923.7	50507.6	36595.3	46710.9	39225.5	35032.6
0.45_601.3824m/z	601.382	42025.9	39886.2	43700.3	42975.6	47791.4	39348.7	26410.5	38850	38394.1	31742.3	42593.7	41688.3	45750.8	43349.1	47791.4	40432	27606.6	39731.7	38148	32277.5
0.45_839.3374m/z	839.337	35717.2	45997.4	41577.5	33294.5	37743	40586.8	23858.8	34088.5	31266	21882.4	36199.8	48075.7	43528.4	33583.9	37743	41704.3	24939.3	34862.1	31065.5	22251.4
0.45_567.3891m/z	567.389	18610.3	12014	17005.4	19763.1	17970.3	20864.9	9668.55	17496.5	17025.1	12520.1	18861.7	12556.8	17803.3	19934.9	17970.3	21439.4	10106.4	17893.5	16916	12731.2
0.45_164.9295m/z	164.93	9481.5	18071	14974.8	15878.1	13783.6	13088.6	30719.9	14581.5	20055	26366.4	9609.6	18887.5	15677.4	16016.1	13783.6	13449	32111.2	14912.4	19926.4	26810.9
0.45_533.3952m/z	533.395	8023.51	5736.79	5552.37	8489.16	5824.47	7280.54	4050.04	5495.62	3945	2297.24	8131.91	5995.99	5812.9	8562.94	5824.47	7481	4233.45	5620.34	3919.7	2335.97
0.45_478.8800m/z	478.88	4309.87	8210.25	5397.3	6448.32	6158.26	5331	9632.84	6956.68	9458.48	12161.8	4368.11	8581.22	5650.55	6504.37	6158.26	5477.78	10069.1	7114.55	9397.83	12366.9
0.45_600.8810m/z	600.881	231450	223273	232273	224772	242793	221428	165914	224831	191910	163758	234577	233361	243172	226726	242793	227524	173428	229933	190679	166519
0.46_430.9125m/z	430.913	2.56123e+06	2.50775e+06	2.53682e+06	2.52226e+06	2.64369e+06	2.58054e+06	2.18305e+06	2.53277e+06	2.42099e+06	2.19934e+06	2.59584e+06	2.62106e+06	2.65585e+06	2.54418e+06	2.64369e+06	2.65159e+06	2.28191e+06	2.59025e+06	2.40546e+06	2.23642e+06
0.45_771.3502m/z	771.35	47101.5	38435.2	44270.4	52267.2	58721.8	41479.3	31111.8	45033.7	33514.9	21670.3	47737.9	40171.9	46347.7	52721.4	58721.8	42621.3	32520.8	46055.7	33300	22035.7
0.45_703.3631m/z	703.363	52626.9	53315	50087.7	47102.4	58254.8	53425.8	33002	49592.2	40640.3	38794.8	53337.9	55723.9	52437.9	47511.8	58254.8	54896.8	34496.5	50717.7	40379.7	39448.9
0.03_228.2677m/z	228.268	14819.9	15366.6	14395.7	15565.8	15942.6	15071.3	15093.4	14394	16286.7	13660.3	15020.1	16060.9	15071.2	15701.1	15942.6	15486.2	15776.9	14720.6	16182.3	13890.6
0.15_256.2989m/z	256.299	100379	95998.9	96918	95261	102597	99305.9	96013.9	94167.8	101528	90086.1	101735	100336	101466	96088.9	102597	102040	100362	96304.8	100877	91605
0.27_104.1068m/z	104.107	8943.1	9344.71	9710.72	9748.88	9889.18	9919.36	9856.54	10496	9361.51	10408.8	9063.93	9766.93	10166.4	9833.6	9889.18	10192.5	10302.9	10734.1	9301.49	10584.3
0.30_391.2830m/z	391.283	54219	50605.1	47663	52866.2	48927	53588.1	48102.2	48583.9	49086.9	49065.2	54951.6	52891.6	49899.5	53325.6	48927	55063.5	50280.6	49686.4	48772.2	49892.5
0.36_150.1118m/z	150.112	87861.6	89399.9	91333.8	90373.8	93378.1	89790.8	88242.2	89313.7	90693.2	90194.8	89048.6	93439.2	95619.4	91159.2	93378.1	92263	92238.5	91340.6	90111.7	91715.5
0.42_104.1068m/z	104.107	5142.66	5504.72	5273.31	5181.75	5712.91	5422.27	5324.97	5244.75	5280.28	5467.35	5212.14	5753.44	5520.74	5226.78	5712.91	5571.56	5566.12	5363.78	5246.42	5559.53
0.43_128.0493m/z	128.049	2665.01	2630.16	2713.45	2409.03	2974.47	2631.59	2730.87	2484.37	2777.28	2957.3	2701.01	2749	2840.77	2429.97	2974.47	2704.04	2854.54	2540.75	2759.47	3007.17
0.44_172.0938m/z	172.094	2903.51	3418.17	3984.38	3503.3	3657.7	3298.33	3571.88	3009.98	4254.25	3523.13	2942.74	3572.61	4171.33	3533.74	3657.7	3389.15	3733.64	3078.28	4226.97	3582.53
0.45_635.3759m/z	635.376	47671.3	43108	48140.1	45920.1	54062.3	50230	32540.5	42446.3	41650.3	33474.2	48315.4	45055.7	50399	46319.1	54062.3	51613	34014.2	43409.6	41383.3	34038.6
0.44_272.9435m/z	272.943	3154.14	2538.98	2432.75	5522.87	1200.65	2904	4174.87	2146.48	5067.49	7189.11	3196.76	2653.7	2546.9	5570.86	1200.65	2983.96	4363.94	2195.2	5035	7310.32
0.45_736.8550m/z	736.855	230846	215387	231439	218168	239688	228511	144040	209142	180382	151374	233965	225119	242298	220064	239688	234803	150563	213888	179225	153926
0.45_804.8423m/z	804.842	185083	168203	189992	177263	196238	190040	103799	165625	140099	105456	187583	175803	198907	178803	196238	195273	108500	169384	139201	107234
0.45_872.8293m/z	872.829	141770	139850	156526	137297	153258	149484	82150.6	140711	126695	105406	143685	146169	163871	138491	153258	153600	85871	143904	125883	107183
0.45_940.8166m/z	940.817	93684.6	91346.7	99250.7	104789	124057	110706	64303.8	98755.3	86708.4	63008.4	94950.4	95474	103908	105699	124057	113754	67216	100996	86152.5	64070.8
0.45_1042.7979m/z	1042.8	118471	111831	118508	113100	128443	131550	84413.4	113030	90214.6	82710.2	120072	116884	124068	114083	128443	135172	88236.2	115596	89636.2	84104.7
0.45_669.3692m/z	669.369	50472.2	51584.1	47889.5	48339.2	56813.6	49153.6	31492.7	52409.5	45333.4	31887.4	51154.2	53914.8	50136.6	48759.3	56813.6	50507	32918.9	53598.9	45042.8	32425
0.45_1008.8045m/z	1008.8	67610.5	68699.5	97954.8	80417.1	90370.9	88196.3	41070.6	76485.4	68335.1	60741.4	68524	71803.6	102551	81116	90370.9	90624.6	42930.6	78221.2	67897	61765.5
0.45_737.3566m/z	737.357	48544.8	41769.4	51505.6	51907.5	53318.1	51592.3	29445.4	50209.6	41943.6	31838.4	49200.7	43656.7	53922.4	52358.6	53318.1	53012.8	30778.9	51349.1	41674.7	32375.2
0.45_668.8680m/z	668.868	248107	237879	269064	248488	270110	253457	168364	254082	217557	179664	251459	248627	281689	250647	270110	260435	175989	259848	216162	182694
0.46_615.9070m/z	615.907	87034.2	109634	99048.4	117646	92238.5	105717	118532	110795	120620	119397	88210.1	114587	103696	118669	92238.5	108628	123900	113309	119847	121410
0.46_362.9251m/z	362.925	2.00948e+06	1.98366e+06	1.98399e+06	2.00357e+06	2.07437e+06	2.0269e+06	1.7821e+06	2.02529e+06	1.92643e+06	1.7648e+06	2.03663e+06	2.07329e+06	2.07709e+06	2.02099e+06	2.07437e+06	2.08271e+06	1.8628e+06	2.07125e+06	1.91408e+06	1.79456e+06
0.46_359.0426m/z	359.043	1.5443e+06	1.50309e+06	1.51809e+06	1.55551e+06	1.59436e+06	1.56258e+06	1.45874e+06	1.56725e+06	1.52508e+06	1.47384e+06	1.56516e+06	1.571e+06	1.58933e+06	1.56902e+06	1.59436e+06	1.6056e+06	1.5248e+06	1.60282e+06	1.5153e+06	1.49868e+06
0.46_851.0110m/z	851.011	147311	154926	152662	152093	165075	170830	113191	149069	139507	108714	149301	161926	159825	153415	165075	175534	118317	152452	138612	110547
0.46_986.9856m/z	986.986	143300	144866	149647	136340	143386	155596	95503.5	133872	118488	82146.1	145236	151412	156669	137525	143386	159880	99828.6	136910	117729	83531.1
0.46_641.4635m/z	641.464	52005.6	50777	49125.7	55599.8	59569.5	50287.4	30343	41274.8	36077.5	24387.6	52708.3	53071.3	51430.7	56083	59569.5	51672	31717.2	42211.5	35846.2	24798.8
0.46_519.4421m/z	519.442	36296	32394.5	36973.1	34959.3	36269.1	34968.1	23195.6	32390.1	27556.7	18268.9	36786.4	33858.2	38707.9	35263.1	36269.1	35930.9	24246.1	33125.1	27380	18576.9
0.46_504.9878m/z	504.988	33972.1	29256.2	35045.7	30586	33751	32523.2	24240.2	31477.9	26566.3	20212.8	34431.1	30578.1	36690.1	30851.8	33751	33418.7	25338	32192.2	26395.9	20553.6
0.46_743.4441m/z	743.444	56104.9	49509.9	52607.6	47779.4	51570.5	53829.8	31407.7	47105.2	37168.7	29117.3	56863	51746.9	55076	48194.6	51570.5	55311.9	32830.1	48174.2	36930.4	29608.2
0.46_607.4699m/z	607.47	46629.3	42717.2	40879.8	43293.7	42617.6	50700.6	26775.4	39644.8	37760.5	26551.8	47259.3	44647.3	42797.9	43670	42617.6	52096.6	27988	40544.5	37518.4	26999.4
0.46_777.4375m/z	777.438	64266.7	47495.1	48994.3	51297.8	56066.9	46894.2	28799.4	41717	33134	20699.1	65135	49641.1	51293.2	51743.6	56066.9	48185.3	30103.6	42663.7	32921.6	21048.1
0.46_926.8638m/z	926.864	167280	144873	141625	143608	161672	156673	84452.4	123480	105170	80195	169540	151418	148270	144856	161672	160987	88277	126282	104496	81547.1
0.46_627.0092m/z	627.009	43878.3	40616.9	46512.2	38563.9	48549.3	45522.2	23752.7	41310.3	36687	19499.2	44471.2	42452.1	48694.6	38899	48549.3	46775.5	24828.4	42247.8	36451.8	19827.9
0.46_661.0025m/z	661.003	44307.2	34034.8	48220.7	46287.7	49691.4	43759.9	22975.3	35352.1	31604	21649.3	44905.8	35572.6	50483.3	46690	49691.4	44964.7	24015.8	36154.4	31401.4	22014.3
0.46_796.9773m/z	796.977	50282	40417.1	45369.2	44694.7	48336.4	46127.9	24368.3	39241.2	36768.4	20516.2	50961.4	42243.3	47498	45083.1	48336.4	47398	25471.8	40131.7	36532.7	20862.1
0.46_1028.8452m/z	1028.85	75332.2	63141.7	71251.5	77817.3	85862.4	81339.8	32178.8	63552.7	43426	35611.7	76350	65994.6	74594.7	78493.6	85862.4	83579.3	33636.1	64994.9	43147.6	36212.1
0.46_830.9704m/z	830.97	51742.2	43982.5	51439.5	42861.2	38978.4	47555.3	20596.7	45426.5	27206.6	22324.7	52441.3	45969.8	53853.2	43233.7	38978.4	48864.7	21529.4	46457.5	27032.1	22701.1
0.46_893.3719m/z	893.372	51104.2	48417.2	55028.7	58000.7	53378.1	54553.7	34277.3	53797.8	36797.7	31569.7	51794.7	50604.9	57610.7	58504.7	53378.1	56055.8	35829.6	55018.7	36561.7	32101.9
0.46_864.9645m/z	864.965	53308.1	51232.3	44904.6	37052.9	48954.1	43077.4	23425.6	28352.5	36146	18883.3	54028.3	53547.1	47011.6	37374.9	48954.1	44263.4	24486.5	28996	35914.3	19201.7
0.46_450.9529m/z	450.953	21519.4	18645.1	18361.7	16871.7	25162.4	19388.6	17162.5	18674.1	18521	12538	21810.2	19487.6	19223.2	17018.3	25162.4	19922.5	17939.7	19097.9	18402.2	12749.3
0.46_898.9577m/z	898.958	42701.3	31080.7	51063.5	43208.7	42457.9	49459.6	19983.7	37581.4	28582.8	14035.6	43278.2	32485	53459.5	43584.2	42457.9	50821.3	20888.7	38434.3	28399.5	14272.2
0.46_762.9835m/z	762.983	45198.6	42721.4	49835.7	42681.3	50374.8	44171.4	24723.4	42170.1	34276.8	18133.5	45809.3	44651.7	52174.1	43052.2	50374.8	45387.5	25843.1	43127.1	34057	18439.2
0.46_498.8999m/z	498.9	2.03808e+06	2.04103e+06	2.02894e+06	2.0556e+06	2.14723e+06	2.08001e+06	1.69811e+06	2.04078e+06	1.91821e+06	1.72507e+06	2.06561e+06	2.13325e+06	2.12414e+06	2.07346e+06	2.14723e+06	2.13728e+06	1.77501e+06	2.0871e+06	1.90592e+06	1.75416e+06
0.46_918.9983m/z	918.998	218086	222999	217908	209887	221923	219115	156376	208958	179588	135714	221032	233074	228133	211711	221923	225148	163458	213700	178437	138002
0.46_783.0239m/z	783.024	294156	295229	298423	294206	312489	308563	237645	293647	271609	234197	298131	308568	312426	296763	312489	317059	248407	300311	269868	238146
0.46_566.8871m/z	566.887	1.883e+06	1.88604e+06	1.90634e+06	1.88701e+06	1.9822e+06	1.94963e+06	1.5122e+06	1.87299e+06	1.73314e+06	1.53724e+06	1.90844e+06	1.97126e+06	1.99579e+06	1.90341e+06	1.9822e+06	2.00331e+06	1.58068e+06	1.9155e+06	1.72203e+06	1.56316e+06
0.46_449.0118m/z	449.012	1.1218e+06	1.08291e+06	1.09603e+06	1.09282e+06	1.13106e+06	1.12736e+06	955227	1.09978e+06	1.04485e+06	922175	1.13695e+06	1.13184e+06	1.14746e+06	1.10232e+06	1.13106e+06	1.1584e+06	998487	1.12474e+06	1.03815e+06	937723
0.46_381.0244m/z	381.024	907311	895330	886011	899638	942865	921058	826800	914025	881254	813019	919569	935784	927584	907456	942865	946418	864244	934768	875604	826727
0.46_634.8743m/z	634.874	1.70676e+06	1.67923e+06	1.72102e+06	1.73563e+06	1.81804e+06	1.76546e+06	1.30841e+06	1.70852e+06	1.52399e+06	1.34071e+06	1.72982e+06	1.7551e+06	1.80177e+06	1.75071e+06	1.81804e+06	1.81407e+06	1.36766e+06	1.74729e+06	1.51422e+06	1.36331e+06
0.46_606.9684m/z	606.968	1.23649e+06	1.21493e+06	1.2139e+06	1.20303e+06	1.27193e+06	1.28239e+06	962944	1.19653e+06	1.08077e+06	871072	1.25319e+06	1.26983e+06	1.27086e+06	1.21348e+06	1.27193e+06	1.3177e+06	1.00655e+06	1.22368e+06	1.07384e+06	885759
0.46_470.9939m/z	470.994	817489	807385	801668	784575	828841	828613	679192	802591	741976	664808	828534	843866	839284	791394	828841	851427	709951	820805	737219	676017
0.46_674.9555m/z	674.955	1.18632e+06	1.16428e+06	1.16884e+06	1.15778e+06	1.23753e+06	1.20659e+06	871969	1.13748e+06	1.02725e+06	814593	1.20234e+06	1.21688e+06	1.22369e+06	1.16785e+06	1.23753e+06	1.23982e+06	911458	1.1633e+06	1.02067e+06	828327
0.46_702.8614m/z	702.861	1.48992e+06	1.51449e+06	1.55992e+06	1.51029e+06	1.59893e+06	1.51336e+06	1.15161e+06	1.53478e+06	1.34108e+06	1.17382e+06	1.51005e+06	1.58292e+06	1.63311e+06	1.52342e+06	1.59893e+06	1.55503e+06	1.20376e+06	1.56961e+06	1.33248e+06	1.19361e+06
0.46_761.0417m/z	761.042	240973	238074	238944	245494	255531	253039	192508	240187	206457	187826	244229	248831	250156	247627	255531	260006	201226	245637	205133	190993
0.46_538.9813m/z	538.981	748039	736646	737032	720298	771272	774498	593137	727356	672750	556362	758146	769930	771615	726557	771272	795822	619998	743862	668437	565742
0.46_770.8487m/z	770.849	1.29205e+06	1.2878e+06	1.33637e+06	1.26528e+06	1.38523e+06	1.32221e+06	961628	1.28263e+06	1.13807e+06	1.00724e+06	1.30951e+06	1.34599e+06	1.39907e+06	1.27628e+06	1.38523e+06	1.35861e+06	1.00518e+06	1.31174e+06	1.13077e+06	1.02423e+06
0.46_403.0064m/z	403.006	354444	355461	358544	360399	381474	366335	316441	356676	353135	303543	359233	371522	375367	363531	381474	376422	330772	364770	350871	308661
0.46_516.9995m/z	516.999	475045	468894	460281	468044	482835	479827	406596	470052	437386	366716	481464	490080	481878	472111	482835	493038	425010	480719	434581	372898
0.46_584.9866m/z	584.987	524504	511386	519699	530248	539076	537682	421129	513355	481487	390915	531591	534492	544084	534856	539076	552487	440200	525005	478400	397506
0.46_878.9170m/z	878.917	748150	752079	773834	748783	785835	803931	525963	744344	643964	465226	758258	786060	810144	755290	785835	826065	549782	761236	639836	473069
0.46_159.9976m/z	159.998	50158	50338.7	49951.1	51028.4	54313.6	51053.2	50397.8	50853.4	51993.5	53218.3	50835.7	52613.2	52294.9	51471.9	54313.6	52458.8	52680.1	52007.4	51660.1	54115.5
0.46_824.8829m/z	824.883	217433	198956	223016	204535	222406	228500	115233	201665	165893	113590	220370	207945	233480	206313	222406	234792	120451	206241	164830	115505
0.46_572.9749m/z	572.975	140467	122576	125729	116472	128517	128669	88963.3	118315	106572	74393.9	142365	128114	131629	117485	128517	132212	92992.2	121000	105889	75648.2
0.46_427.0301m/z	427.03	555641	553555	547782	568178	579173	578109	498307	563271	537022	480300	563149	578567	573485	573116	579173	594026	520874	576054	533579	488398
1.19_145.1231m/z	145.123	7.74917e+06	7.58578e+06	7.41072e+06	9.83521e+06	1.01255e+07	7.48004e+06	8.795e+06	9.52366e+06	1.07204e+07	8.34165e+06	7.85387e+06	7.92853e+06	7.75845e+06	9.92068e+06	1.01255e+07	7.68599e+06	9.1933e+06	9.73979e+06	1.06516e+07	8.48229e+06
0.46_800.9010m/z	800.901	112079	146672	138334	162252	108359	120047	193526	159463	176817	189145	113593	153299	144824	163663	108359	123352	202291	163081	175683	192334
0.46_490.8681m/z	490.868	44947.8	60888.8	53380.8	65691	43282.8	51292.3	85116.3	60365.8	70324.6	88290.6	45555.1	63639.9	55885.5	66261.9	43282.8	52704.5	88971	61735.7	69873.7	89779.2
0.46_933.4534m/z	933.453	16919.9	15359.5	8868.4	9538.5	16124.6	13397.7	1219.35	12338.5	10288	1230.17	17148.5	16053.5	9284.52	9621.4	16124.6	13766.5	1274.57	12618.5	10222	1250.91
0.46_83.0215m/z	83.0215	649.249	682.133	749.933	590.385	682.144	712.316	672.725	652.11	640.564	618.383	658.021	712.954	785.121	595.516	682.144	731.928	703.191	666.909	636.457	628.809
0.46_1049.3870m/z	1049.39	9407.56	4638.61	8706.45	7017.69	13742.8	15658.9	6935.92	8811.13	1830.61	2021.47	9534.66	4848.19	9114.97	7078.68	13742.8	16090	7250.03	9011.09	1818.87	2055.55
0.46_1035.4342m/z	1035.43	4345.77	5249.75	5045	5843.58	9246.42	5300.77	0	3334.83	8303.98	2073.99	4404.48	5486.95	5281.72	5894.36	9246.42	5446.72	0	3410.51	8250.73	2108.96
0.46_437.0005m/z	437	4554.77	4396.36	4199.49	2039.01	4922.07	2955.22	975.982	2496.65	3680.46	1930.36	4616.31	4595.01	4396.54	2056.73	4922.07	3036.58	1020.18	2553.31	3656.86	1962.91
0.46_228.0363m/z	228.036	3068.67	1679.43	2560.56	1482.63	2175.67	2025.23	1882.42	2093.29	1606.56	4057.97	3110.13	1755.31	2680.71	1495.51	2175.67	2080.99	1967.66	2140.8	1596.26	4126.39
0.47_218.9192m/z	218.919	28512.6	36772.9	31528.1	38433	27805.6	32817.5	60710.4	38072	48702.2	62256.2	28897.8	38434.4	33007.4	38767	27805.6	33721.1	63459.8	38936.1	48390	63305.9
0.47_438.9832m/z	438.983	74116.6	99794	84635.9	107905	79321.2	87355.7	146253	107835	123361	163447	75118	104303	88607.2	108842	79321.2	89760.8	152876	110283	122570	166203
0.47_283.0691m/z	283.069	21737.9	10370.6	13025.2	27272.6	5487.12	10175	16571.7	9523.2	30337.4	29813.9	22031.6	10839.1	13636.4	27509.6	5487.12	10455.2	17322.2	9739.32	30142.9	30316.5
0.47_261.0872m/z	261.087	17735	8775.02	8357.28	29375.8	4819.61	9480.26	17005.8	10325.3	27259.8	33846.4	17974.6	9171.51	8749.42	29631.1	4819.61	9741.28	17776	10559.7	27085	34417
0.47_506.9707m/z	506.971	58538.2	80446.6	69865.1	88582.3	63741.5	70824.2	117756	85804.4	101708	123730	59329.1	84081.4	73143.3	89352.1	63741.5	72774.3	123089	87751.6	101056	125816
0.47_528.9526m/z	528.953	44918.1	64588.2	50211.9	66370.8	45435.5	51479.6	89216.7	63683.6	77620.8	88140.9	45525	67506.5	52567.9	66947.7	45435.5	52897	93257.1	65128.9	77123.1	89627
0.47_595.8667m/z	595.867	42190.4	63845.9	57428.6	65383.1	53921.6	54671.7	80122.4	61559	65042.7	81288.2	42760.4	66730.6	60123.2	65951.3	53921.6	56177	83751	62956.1	64625.7	82658.7
0.47_460.9649m/z	460.965	23143.3	33532.7	27119.5	36822.4	23326.9	26096.1	47847.1	33950.9	39045.1	53271.1	23456	35047.9	28392	37142.4	23326.9	26814.6	50013.9	34721.4	38794.7	54169.3
0.47_567.9601m/z	567.96	35368.8	41606.2	41905	44822.3	33307.8	37648.6	51593	42824	51720.2	53699	35846.6	43486.1	43871.3	45211.8	33307.8	38685.2	53929.5	43795.8	51388.6	54604.4
0.47_445.9391m/z	445.939	12439.6	19685.8	17105	18183.1	17819.9	19300.2	29859.8	18779.9	23572.5	24874.7	12607.7	20575.3	17907.6	18341.1	17819.9	19831.5	31212	19206.1	23421.4	25294
0.47_533.9671m/z	533.967	23856.5	29675.1	26904.9	29505.4	23586	27282.3	31983.9	34090.3	31451.1	33801.6	24178.9	31015.9	28167.3	29761.8	23586	28033.4	33432.3	34864	31249.5	34371.5
0.46_485.4485m/z	485.448	10325.9	9313.96	9753.17	10028.6	12001.2	10305.1	8073.66	8592.69	8249.36	6476.86	10465.4	9734.79	10210.8	10115.8	12001.2	10588.9	8439.29	8787.7	8196.47	6586.06
0.46_80.9479m/z	80.9479	7122.82	10036.7	8465.5	10087.4	7399.57	8608.09	16889.7	9839.1	12780.2	17017.1	7219.06	10490.2	8862.72	10175.1	7399.57	8845.1	17654.6	10062.4	12698.2	17304.1
0.46_825.9558m/z	825.956	9048.85	13108.9	17213.3	15784.8	8547.88	15493.6	14163.1	12332.5	13100.9	10508.8	9171.11	13701.2	18021	15921.9	8547.88	15920.2	14804.5	12612.4	13016.9	10686
0.46_976.3864m/z	976.386	20384	15161	12872.9	21482.4	4661.74	12783.8	7612.5	15086.2	11883.8	12449.2	20659.4	15846	13476.9	21669.1	4661.74	13135.8	7957.25	15428.5	11807.6	12659.1
0.46_514.4283m/z	514.428	7950.12	7066.2	6217.01	7055.2	4879.55	9782	12696.4	10186.6	12991.2	11176	8057.54	7385.47	6508.73	7116.52	4879.55	10051.3	13271.4	10417.7	12907.9	11364.4
0.46_806.4169m/z	806.417	15066.4	17975.2	17656.5	15930.6	13034.3	14544.3	17781.3	14616.5	16806.5	12831	15269.9	18787.3	18485	16069.1	13034.3	14944.7	18586.5	14948.2	16698.8	13047.3
0.46_658.8394m/z	658.839	6890.15	8245.19	9032.54	15940.4	7675.02	8537.67	27189.1	13851.5	21173.8	27380	6983.24	8617.74	9456.36	16079	7675.02	8772.74	28420.4	14165.8	21038	27841.6
0.46_840.4102m/z	840.41	10639.9	16228.2	18540.8	15746.1	9765.58	12802.6	17465.1	15694.3	21576.9	10423	10783.6	16961.5	19410.8	15882.9	9765.58	13155.1	18256.1	16050.4	21438.5	10598.8
0.46_1032.7686m/z	1032.77	14368.6	22692.5	25843	22344.5	19172.3	22217.9	30539.1	25497.5	34592.6	27200.9	14562.7	23717.8	27055.6	22538.7	19172.3	22829.6	31922.1	26076.2	34370.8	27659.6
0.46_780.8604m/z	780.86	11355.7	17326.5	18970.8	22571.5	7755.49	9470.43	44145.3	23722.1	31358.9	38363.2	11509.1	18109.4	19860.9	22767.7	7755.49	9731.18	46144.5	24260.5	31157.9	39010
0.46_698.3491m/z	698.349	10364.4	12166.5	8702.81	11474.3	9711.74	8600.64	14506.6	14638.1	5919.48	14507.4	10504.4	12716.2	9111.17	11574	9711.74	8837.44	15163.5	14970.3	5881.53	14752
0.46_596.3681m/z	596.368	4338.74	9900.6	5139.87	8259.4	6048.26	8528.23	10668.1	10001.4	9501.89	12457	4397.36	10347.9	5381.04	8331.19	6048.26	8763.03	11151.2	10228.4	9440.96	12667.1
0.47_582.4153m/z	582.415	13117	17440.8	13673.5	21841.1	15530.8	16295.4	20641.9	20733	24945	24305.9	13294.2	18228.9	14315.1	22031	15530.8	16744	21576.7	21203.6	24785.1	24715.7
0.46_630.3618m/z	630.362	5815.03	10330.4	8360.79	10183.1	9632.22	7351.77	12093.9	13006.9	10684.1	11093.7	5893.59	10797.2	8753.09	10271.6	9632.22	7554.19	12641.6	13302.1	10615.6	11280.8
0.46_942.3917m/z	942.392	15805.6	13708.9	16907.3	15289.9	14378.8	13999.9	14114.4	10788.5	11054.8	13962	16019.2	14328.3	17700.6	15422.8	14378.8	14385.3	14753.6	11033.4	10983.9	14197.4
0.46_1003.7908m/z	1003.79	25377.2	19033	24534.4	20847.2	15974	20762.9	16784.6	33367.5	18677.1	26920.5	25720.1	19893	25685.6	21028.3	15974	21334.5	17544.7	34124.7	18557.4	27374.4
0.46_757.9693m/z	757.969	12703.2	14566.8	14946.7	15790.4	17413.9	15101.4	11027.3	17468.8	11037.9	14840.1	12874.8	15225	15648.1	15927.6	17413.9	15517.2	11526.7	17865.3	10967.1	15090.3
0.46_732.3420m/z	732.342	6987.67	10847	7664.42	13624.9	6967.15	8860.93	10735.1	15088.5	7629.25	14572.7	7082.08	11337.1	8024.05	13743.4	6967.15	9104.89	11221.3	15430.9	7580.33	14818.4
0.46_750.7908m/z	750.791	6835.35	7418.71	9374.65	13700.8	6860.58	6421.32	27324.6	11972.8	19997.4	34519.5	6927.7	7753.91	9814.52	13819.9	6860.58	6598.12	28562	12244.5	19869.2	35101.5
0.46_984.8229m/z	984.823	13162.4	20812.6	5767.63	19534.4	5657.91	12287.5	23932.2	23481	26578.9	19692.2	13340.2	21753	6038.26	19704.2	5657.91	12625.8	25016	24013.8	26408.5	20024.2
0.46_766.3361m/z	766.336	7966.42	11170.2	11134.6	11793.4	5869.06	8935.7	12283.5	11735.9	11651.5	7066.71	8074.05	11674.9	11657.1	11895.9	5869.06	9181.72	12839.7	12002.2	11576.8	7185.86
0.46_882.8406m/z	882.841	6219.93	17898.5	13277.5	21654.5	7751.92	11341.5	23850.4	15557	21761.6	29391.5	6303.97	18707.2	13900.5	21842.7	7751.92	11653.8	24930.6	15910.1	21622	29887
0.46_893.9422m/z	893.942	12631.8	15590.2	11647.5	8733.66	12546.8	22119	18180.9	21488	8617.63	11110.1	12802.4	16294.6	12194.1	8809.56	12546.8	22728	19004.3	21975.7	8562.37	11297.4
0.47_351.0562m/z	351.056	10363.1	3492.32	6437.8	11217	1615.7	3640.34	5212.87	3565.76	12633.8	9448.96	10503.1	3650.12	6739.88	11314.5	1615.7	3740.57	5448.94	3646.68	12552.8	9608.27
0.47_610.8925m/z	610.893	12462.7	20489.1	15497.4	22464.7	10449	14692.9	43719.3	18749.9	35384.1	38309.3	12631	21414.8	16224.6	22660	10449	15097.5	45699.2	19175.4	35157.2	38955.2
0.47_644.8869m/z	644.887	10805	19131.9	14643.4	26118.6	15260.8	12947.9	45162	21744.8	33808.6	42178.1	10951	19996.3	15330.5	26345.6	15260.8	13304.4	47207.2	22238.3	33591.9	42889.3
0.48_739.0600m/z	739.06	242456	239139	235337	250644	254127	245439	215516	256998	229765	213539	245732	249944	246379	252822	254127	252196	225276	262830	228291	217140
0.48_417.0014m/z	417.001	38086	48252.2	42697.7	55969.3	41472.8	45079.4	81550.3	53790.1	65168	92044.2	38600.6	50432.4	44701.2	56455.7	41472.8	46320.6	85243.4	55010.8	64750.2	93596.1
0.48_571.0338m/z	571.034	26000.8	22801.1	21762	19146.8	24398.2	24769.1	15175.7	21729.6	19627.5	15981.9	26352.1	23831.3	22783.1	19313.2	24398.2	25451.1	15862.9	22222.7	19501.7	16251.4
0.48_560.0427m/z	560.043	10907.9	10184	9796.61	10713.5	14067.2	9369.04	9119.98	11809.8	9891.28	8138.71	11055.2	10644.2	10256.3	10806.6	14067.2	9627	9533	12077.8	9827.86	8275.93
0.48_582.0246m/z	582.025	20472.2	16113	17798.3	17542.4	21808.1	18465.4	11337.9	17560.4	15957.3	12105	20748.8	16841.1	18633.4	17694.9	21808.1	18973.8	11851.4	17958.9	15855	12309.1
0.48_611.0038m/z	611.004	7858.15	13498.1	12323.3	13169.1	10291.2	7996.81	15133.6	11409.5	14139.8	20488.1	7964.33	14108	12901.5	13283.6	10291.2	8216.98	15818.9	11668.5	14049.2	20833.6
0.48_418.9979m/z	418.998	9461.36	13808.6	12661.8	15965.8	11636.2	11092.8	22518.9	16566.2	18049.8	27609.8	9589.19	14432.5	13255.9	16104.6	11636.2	11398.3	23538.7	16942.1	17934	28075.3
0.48_761.9011m/z	761.901	8008.98	4564.18	5404.76	6460.85	6653.23	4377.38	5462.74	6144.63	4963.89	3402.25	8117.19	4770.41	5658.36	6517	6653.23	4497.9	5710.13	6284.08	4932.06	3459.62
0.48_908.9689m/z	908.969	12020.8	21374.9	19885.6	27730.4	15605.4	19175.2	25365.7	26468.9	26726.5	23387.3	12183.3	22340.7	20818.6	27971.4	15605.4	19703.2	26514.5	27069.5	26555.1	23781.6
[truncated: 821 more rows]

## Sheet: IC-MS
		Normalised abundance										Raw abundance
		Control					siRNA1					Control					siRNA1
Compound	m/z	1	3	5	7	9	2	4	6	8	10	1	3	5	7	9	2	4	6	8	10	Accepted Compound ID	Accepted Description	Formula	Fragmentation Score	Mass Error (ppm)	Isotope Similarity	Retention Time Error (mins)	Compound Link
1-Deoxy-D-xylulose 5-phosphate	213.016	66.1925	148.429	64.2327	39.3873	154.697	91.3008	137.506	59.2984	120.208	73.5622	53.8914	121.677	48.3868	33.8502	130.097	67.5762	125.611	46.852	110.519	65.4321	HMDB01213	1-Deoxy-D-xylulose 5-phosphate	C5H11O7P	0	-6.05306	93.1285	0.132433	http://www.hmdb.ca/metabolites/HMDB01213
1-Pyrroline hydroxycarboxylic acid	128.034	1.282e+06	770027	660989	2.03137e+06	478869	609491	1.30454e+06	754887	1.56217e+06	1.51251e+06	1.04375e+06	631244	497926	1.7458e+06	402719	451115	1.19169e+06	596441	1.43625e+06	1.34535e+06	HMDB01369	1-Pyrroline hydroxycarboxylic acid	C5H7NO3	0	-8.6557	94.0186	-0.394783	http://www.hmdb.ca/metabolites/HMDB01369
2,3-Diphosphoglyceric acid	264.951	7249.71	11331.1	6146.65	2285.87	33569.8	5426.7	20854.7	56932.4	4760.86	930.751	5902.45	9288.89	4630.3	1964.52	28231.6	4016.57	19050.7	44982.6	4377.1	827.884	HMDB0001294	2,3-Diphosphoglyceric acid	C3H8O10P2	0	-6.80027	99.2401	-0.283733	http://www.hmdb.ca/metabolites/HMDB0001294
2,5-dihydroxybenzoic acid	153.018	549.136	421.425	427.737	372.649	329.715	504.545	351.79	362.833	317.7	310.603	447.087	345.471	322.216	320.262	277.284	373.439	321.361	286.677	292.091	276.275	HMDB00152	2,5-dihydroxybenzoic acid	C7H6O4	0	-7.93554	95.9218	-1.5936	http://www.hmdb.ca/metabolites/HMDB00152
2-C-Methylerythritol 4-phosphate	213.016	231.914	180.518	147.245	105.069	130.352	120.247	303.811	123.335	215.326	129.686	188.815	147.983	110.921	90.2987	109.624	89.0007	277.531	97.4473	197.97	115.353	2-C-Methylerythritol 4-phosphate	2-C-Methylerythritol 4-phosphate	C5H13O7P	0	-5.86734	93.1074	-0.5267
2-Hydroxyglutarate	147.029	2740.95	2212.12	2233.02	2654.93	2246.63	1984.56	2352.61	2385.79	2567.38	2071.34	2231.58	1813.43	1682.14	2281.7	1889.37	1468.87	2149.11	1885.02	2360.43	1842.42	HMDB59655	2-Hydroxyglutarate	C5H8O5	5.29	-7.69831	97.3089	-1.07707	http://www.hmdb.ca/metabolites/HMDB59655
2-Oxoglutaric acid	145.013	7625.36	6435.28	5880.88	4259.43	5918.43	2051	3893.32	6506.8	4038.7	8034.4	6208.29	5275.44	4430.1	3660.63	4977.29	1518.05	3556.55	5141.06	3713.15	7146.43	HMDB00208	2-Oxoglutaric acid	C5H6O5	46.2	-8.14785		-1.29087	http://www.hmdb.ca/metabolites/HMDB00208
2-Phosphoglyceric acid	184.984	16900.1	19669.7	17339.4	36009.3	15804.4	28215.2	24532.5	19791.1	18018.9	18377.2	13759.4	16124.6	13061.8	30947.1	13291.2	20883.5	22410.4	15637	16566.4	16346.1	HMDB00362	2-Phosphoglyceric acid	C3H7O7P	0	-6.38825	98.1295	-1.40647	http://www.hmdb.ca/metabolites/HMDB00362
3-(2,5-Dioxoimidazolidin-4-yl)propanoic acid	171.042	477.209	449.794	477.984	324.963	275.729	221.228	602.532	520.123	555.158	559.435	388.526	368.727	360.068	279.279	231.883	163.742	550.413	410.952	510.408	497.606	3-(2,5-Dioxoimidazolidin-4-yl)propanoic acid	3-(2,5-Dioxoimidazolidin-4-yl)propanoic acid	C6H8N2O4	0	3.58175	95.8499
3,3-Dimethylglutaric acid	159.065	251.054	191.474	206.61	219.122	247.698	204.598	161.023	173.458	278.127	226.636	204.399	156.965	155.64	188.318	208.309	151.433	147.094	137.05	255.708	201.588	HMDB02441	3,3-Dimethylglutaric acid	C7H12O4	0	-7.89291	96.4105	0.452833	http://www.hmdb.ca/metabolites/HMDB0002441
3-hydroxymethyl-glutarate	161.044	1610.28	1327.4	1311.55	1011.79	1291.19	1386.2	1384.14	1688.65	1256.42	1456.62	1311.03	1088.16	987.999	869.553	1085.87	1025.99	1264.41	1334.21	1155.15	1295.64	3-hydroxymethyl-glutarate	3-hydroxymethyl-glutarate	C6H10O5	0	-8.6396	96.403	-0.38175
6-Phosphogluconic acid	275.016	3974.53	5312.9	2987.86	2989.86	3221.38	3607.4	6128.28	3885.29	3008.06	3927.41	3235.91	4355.35	2250.77	2569.54	2709.12	2670.01	5598.19	3069.79	2765.59	3493.35	HMDB01316	6-Phosphogluconic acid	C6H13O10P	0	-4.76205	98.3308	-1.19755	http://www.hmdb.ca/metabolites/HMDB01316
Acetylglycine	116.034	319.289	306.003	381.451	404.445	429.745	280.483	409.937	398.113	539.102	430.281	259.953	250.851	287.348	347.588	361.407	207.599	374.478	314.552	495.647	382.726	HMDB00532	Acetylglycine	C4H7NO3	0	-8.56365	91.2382	-0.231783	http://www.hmdb.ca/metabolites/HMDB00532
Adenosine diphosphate	426.02	142142	133935	162348	115366	303137	188696	137582	140641	167583	196353	115727	109796	122298	99147.3	254933	139663	125681	111121	154075	174652	HMDB01341	Adenosine diphosphate	C10H15N5O10P2	8.86	-3.93664	97.0952	-0.80365	http://www.hmdb.ca/metabolites/HMDB01341
Adenosine triphosphate	505.986	1.63494e+06	1.55182e+06	1.12078e+06	1.56281e+06	1.90808e+06	1.34128e+06	1.85021e+06	1.69342e+06	1.47658e+06	1.66295e+06	1.33111e+06	1.27213e+06	844289	1.34311e+06	1.60466e+06	992747	1.69017e+06	1.33798e+06	1.35756e+06	1.47916e+06	HMDB00538	Adenosine triphosphate	C10H16N5O13P3	4.97	-4.87519	97.9147	-0.365033	http://www.hmdb.ca/metabolites/HMDB00538
Adipate semialdehyde (TBC)	129.055	10032.3	4679.82	4554.85	13079	2527.93	3660.1	5637.41	4481.37	8661.25	10132.4	8167.89	3836.37	3431.19	11240.3	2125.94	2709.02	5149.78	3540.75	7963.09	9012.6	HMDB12882	Adipate semialdehyde (TBC)	C6H10O3	0	-7.91922	98.7161	-0.889083	http://nonlinear.com/redirect/outbound?p=hmdb&param=HMDB12882
AMP	346.054	8783.99	9746.25	9160.61	7747.96	14775.9	8576.73	9248	8223.28	9448.07	12254.9	7151.6	7989.67	6900.73	6658.74	12426.2	6348.07	8448.05	6497.26	8686.48	10900.4	AMP	AMP	C10H14N5O7P	0	-4.94385	95.2281	-0.0508167
Arabinonic acid	165.039	7362.93	5308.67	7045.86	10843.6	3780.86	5788.53	8274.23	5684.13	12005.1	8522.11	5994.63	4351.88	5307.68	9319.2	3179.63	4284.38	7558.51	4491.06	11037.4	7580.24	HMDB00539	Arabinonic acid	C5H10O6	0	-7.62667	96.8703	-0.7258	http://www.hmdb.ca/metabolites/HMDB00539
Ascorbic acid	175.023	681.131	671.982	399.237	541.666	318.908	324.787	589.134	566.953	685.202	588.924	554.552	550.87	300.747	465.518	268.196	240.391	538.174	447.953	629.97	523.836	HMDB00044	Ascorbic acid	C6H8O6	0	-7.62061	95.8267	-1.32557	http://www.hmdb.ca/metabolites/HMDB00044
Aspartic acid	132.029	192330	206668	140744	167505	197429	218810	247577	203441	237493	259431	156588	169420	106023	143957	166034	161952	226162	160740	218349	230758	HMDB00191	Aspartic acid	C4H7NO4	76.4	-8.35018	94.7254	0.639233	http://www.hmdb.ca/metabolites/HMDB00191
Beta-Citryl-L-glutamic acid (TBC)	320.061	266787	305977	206153	213064	234690	278680	256050	160349	247168	214358	217208	250830	155296	183111	197370	206265	233901	126692	227245	190667	HMDB13220	Beta-Citryl-L-glutamic acid (TBC)	C11H15NO10	0	-5.11172	97.9644	0.208917	http://nonlinear.com/redirect/outbound?p=hmdb&param=HMDB13220
CDP	402.009	10636.1	8940.9	11213.4	8123.68	22743.5	14150.2	8161.37	8627.66	11183.8	10989.2	8659.53	7329.46	8447.14	6981.64	19126.9	10473.3	7455.41	6816.76	10282.3	9774.66	HMDB0001546	CDP	C9H15N3O11P2	0	-5.99008	96.3318	-0.155533	http://www.hmdb.ca/metabolites/HMDB0001546
cis-Aconitic acid	173.008	1249.75	957.208	839.638	496.488	691.656	1113.42	1658.55	1432.58	1360.58	1532.05	1017.5	784.689	632.503	426.691	581.669	824.096	1515.08	1131.89	1250.91	1362.72	HMDB00072	cis-Aconitic acid	C6H6O6	0	-8.38418	97.0856	-1.54313	http://www.hmdb.ca/metabolites/HMDB00072
Citric acid	191.018	184112	149117	118064	158587	136587	155166	188673	171076	159974	215592	149897	122242	88938	136293	114867	114846	172353	135168	147079	191764	HMDB00094	Citric acid	C6H8O7	68	-6.68515	99.3954	-1.42552	http://www.hmdb.ca/metabolites/HMDB00094
CMP	322.043	532.071	675.877	769.541	397.44	536.405	442.14	251.326	294.875	247.532	358.655	433.193	554.062	579.698	341.567	451.107	327.25	229.586	232.982	227.579	319.016	CMP	CMP	C9H14N3O8P	0	-5.49286	93.866	-1.3328
Cysteic acid	167.996	808.659	877.852	821.542	1021.83	747.401	716.367	795.649	586.441	768.857	675.354	658.38	719.636	618.871	878.178	628.55	530.219	726.825	463.35	706.882	600.713	HMDB02757	Cysteic acid	C3H7NO5S	0	-7.7746	92.373	-0.904983	http://www.hmdb.ca/metabolites/HMDB02757
Cytidine monophosphate	322.043	3600.53	4500.28	3931.4	3406.79	3650.48	2806.4	4280.52	3374.9	3957.44	3627.77	2931.42	3689.19	2961.54	2927.86	3069.98	2077.15	3910.26	2666.53	3638.44	3226.83	HMDB00095	Cytidine monophosphate	C9H14N3O8P	14.4	-5.05816	94.3806	-0.0175667	http://www.hmdb.ca/metabolites/HMDB00095
Cytidine monophosphate N-acetylneuraminic acid	613.138	16274.2	25538.5	22922	16827	16948.8	13326	17280.1	14564.9	12919.2	12075.6	13249.9	20935.6	17267.3	14461.5	14253.6	9863.25	15785.3	11507.8	11877.8	10741	HMDB01176	Cytidine monophosphate N-acetylneuraminic acid	C20H31N4O16P	0	-3.50761	98.5608	-0.6928	http://www.hmdb.ca/metabolites/HMDB01176
Cytidine triphosphate	481.975	129837	129001	104713	112998	157268	90775.3	138701	114334	116495	112940	105708	105751	78881.1	97112.3	132260	67187.3	126703	90335.6	107105	100457	HMDB00082	Cytidine triphosphate	C9H16N3O14P3	6.07	-4.05275	98.1627	-0.29315	http://www.hmdb.ca/metabolites/HMDB00082
dCTP	465.98	1969.88	1574.95	1071.7	1512.28	1779.84	856.235	1281.68	773.075	1375.04	1373.78	1603.8	1291.1	807.316	1299.68	1496.81	633.742	1170.82	610.811	1264.2	1221.95	dCTP	dCTP	C9H16N3O13P3	0	-4.24241	93.2636	0.130417
Deoxyadenosine triphosphate	489.992	1486.42	1551.92	644.318	1457.23	1215.42	518.148	716.822	393.028	833.584	713.85	1210.19	1272.22	485.368	1252.37	1022.15	383.507	654.817	310.534	766.391	634.955	HMDB01532	Deoxyadenosine triphosphate	C10H16N5O12P3	0	-3.66905	93.3058	-0.288867	http://www.hmdb.ca/metabolites/HMDB0001532
deoxythymidine	241.082	68.9471	71.3028	62.479	182.176	0	51.2949	213.722	45.6948	176.196	181.526	56.1341	58.4518	47.0657	156.566	0	37.9659	195.235	36.1037	161.994	161.464	deoxythymidine	deoxythymidine		0	-8.2858		-0.134633
dGDP	426.02	1.06614e+06	1.05708e+06	680255	1.10575e+06	1.40063e+06	844408	1.33344e+06	1.24059e+06	1.06662e+06	1.2084e+06	868011	866557	512439	950306	1.17791e+06	624988	1.2181e+06	980196	980640	1.07485e+06	dGDP	dGDP	C10H15N5O10P2	0	-4.04174	97.4968	-1.27503
dGMP	346.054	16338.3	14680.1	18680	13442.6	46143.3	21519.9	13955.8	16753.6	18099.4	24032.7	13302	12034.3	14071.8	11552.9	38805.7	15927.9	12748.7	13237.1	16640.5	21376.6	dGMP	dGMP	C10H14N5O7P	0	-4.95872	96.6573	-0.27365
Dimethyl fumarate	143.034	846.173	752.582	743.756	531.497	477.049	877.409	584.565	602.43	439.503	395.887	688.923	616.943	560.275	456.778	401.189	649.414	534.001	475.983	404.076	352.133	HMDB31257	Dimethyl fumarate	C6H8O4	0	-8.41205	92.8097	0.605367	http://www.hmdb.ca/metabolites/HMDB0031257
dTTP	480.98	3731.46	3255.22	2078.15	3387.91	2454.27	1641.79	2238.24	1448.92	2579.98	2039.04	3038.01	2668.53	1565.48	2911.64	2063.99	1215.17	2044.64	1144.8	2372.01	1813.68	dTTP	dTTP	C10H17N2O14P3	0	-3.66079	95.5803	0.249517
EDTA	291.082	7003.57	3634.15	2277.47	5733.07	1979.03	6692.64	5133	2717.35	6855.8	4257.58	5702.05	2979.16	1715.62	4927.11	1664.33	4953.56	4689	2147	6303.18	3787.03	HMDB15109	EDTA	C10H16N2O8	0	-4.39595	95.0195	-1.11803	http://www.hmdb.ca/metabolites/HMDB15109
Fructose 2,6 diphosphate	338.987	60719.7	68107.6	54208.1	56680.7	67296.2	88127.9	90056.3	110740	80888.2	61658.2	49435.7	55832.4	40835.2	48712.5	56594.8	65227.9	82266.4	87496	74368	54843.7	HMDB01047	Fructose 2,6 diphosphate	C6H14O12P2	0	-5.27796	98.8891	-1.42012	http://www.hmdb.ca/metabolites/HMDB0001047
Fumaric acid	115.003	1565.88	1587.72	1261.18	2489.3	1200.57	2550.47	1681.29	1485.64	1831.52	2225.13	1274.88	1301.56	950.053	2139.35	1009.66	1887.73	1535.86	1173.81	1683.89	1979.2		Fumaric acid	C4H4O4	0	-8.90279	98.5472	0.1185	http://www.hmdb.ca/metabolites/HMDB00134
Galactaric acid	209.029	14830.2	9543.7	7630.57	23559.5	4551.98	8226.39	18071.8	10963.8	18243.4	14107.6	12074.2	7823.62	5748.14	20247.5	3828.13	6088.76	16508.6	8662.58	16772.8	12548.4	HMDB00639	Galactaric acid	C6H10O8	14.2	-6.5644	98.9428	-1.00707	http://www.hmdb.ca/metabolites/HMDB00639
Galactose	179.055	32315.3	24455.4	19641.5	56267.8	15833.6	22449.4	38914.6	25497.3	49207.3	40075.9	26309.9	20047.8	14796	48357.6	13315.7	16615.9	35548.5	20145.5	45240.8	35646.6	HMDB00143	Galactose	C6H12O6	0	-7.15008	98.9532	-0.5645	http://www.hmdb.ca/metabolites/HMDB00143
Gluconic acid	195.05	6979.09	4106.03	3828.54	8340.78	2315.31	3746.93	6617.92	4570.1	7083.77	6879.96	5682.12	3365.99	2884.05	7168.22	1947.13	2773.29	6045.47	3610.86	6512.76	6119.58	HMDB00625	Gluconic acid	C6H12O7	33	-7.36719		-0.964783	http://www.hmdb.ca/metabolites/HMDB00625
Glucose 1-phosphate	259.021	8782.7	9826.43	8855.96	12854.2	8816.24	13155.8	11424.1	9443.06	11045	14177.5	7150.55	8055.39	6671.23	11047.2	7414.28	9737.3	10435.9	7461.01	10154.7	12610.6	HMDB01586	Glucose 1-phosphate	C6H13O9P	0	-5.36025	98.3198	-0.0428	http://www.hmdb.ca/metabolites/HMDB01586
Glucose 6-phosphate	259.021	13229	14873.3	13727.5	10743	13543	8871.47	15061.7	12678.3	16736.5	15257.8	10770.6	12192.7	10341	9232.7	11389.4	6566.21	13758.9	10017.2	15387.4	13571.5	HMDB01401	Glucose 6-phosphate	C6H13O9P	48.9	-5.79737		0.0105667	http://www.hmdb.ca/metabolites/HMDB01401
Glutamic acid	146.045	87716.9	91369.4	94108.5	74591.4	96770.9	92665.5	66640.5	93631.9	79222.5	86708.8	71415.8	74901.7	70892.4	64105.3	81382.5	68586.3	60876.1	73979.1	72836.6	77125.7	HMDB00148	Glutamic acid	C5H9NO4	0	-7.87883	96.6831	-0.9449	http://www.hmdb.ca/metabolites/HMDB00148
Glutathione	306.075	1.27287e+06	1.48502e+06	1.39579e+06	799298	1.47458e+06	482133	659290	1.09225e+06	586662	1.23911e+06	1.03632e+06	1.21737e+06	1.05146e+06	686932	1.2401e+06	356850	602262	862993	539372	1.10216e+06	HMDB00125	Glutathione	C10H17N3O6S	38.9	-4.49866	93.9017	-1.34333	http://www.hmdb.ca/metabolites/HMDB00125
Glycerol 3-phosphate	171.005	11620	9529.79	10192.3	5388.2	10784.6	10082.3	8051.12	10346.3	8860.03	7576.7	9460.59	7812.22	7677.91	4630.72	9069.61	7462.41	7354.7	8174.71	8145.84	6739.31	HMDB00126	Glycerol 3-phosphate	C3H9O6P	7.12	-7.06087		-1.0593	http://www.hmdb.ca/metabolites/HMDB00126
GMP	362.049	5414.42	5396.07	5737.74	5822.31	19193.8	8771.29	4614.7	7286.07	7101.26	9110.72	4408.22	4423.53	4322.26	5003.8	16141.6	6492.07	4215.53	5756.76	6528.85	8103.8	HMDB0001397	GMP	C10H14N5O8P	0	-4.49288	96.2097		http://www.hmdb.ca/metabolites/HMDB0001397
GTP	521.981	186097	177926	132567	146608	217572	137886	218247	302668	153962	112044	151514	145858	99863.5	125998	182973	102056	199368	239140	141551	99661.1	GTP	GTP	C10H16N5O14P3	0	-4.13125	97.9722	0.000716667
Guanosine diphosphate	442.015	23828.2	22876.7	25995.9	24812.2	72935.4	38121.4	20590.3	31238.4	29977.8	36976.1	19400.1	18753.6	19582.8	21324.1	61337.2	28215.5	18809.2	24681.7	27561.3	32889.5	HMDB0001201	Guanosine diphosphate	C10H15N5O11P2	0	-3.17952	97.4854	-0.096	http://www.hmdb.ca/metabolites/HMDB0001201
Hippuric acid	178.05	285.508	132.111	121.55	204.727	69.1137	153.958	182.109	112.212	169.59	215.178	232.45	108.301	91.564	175.946	58.1233	113.952	166.357	88.6589	155.92	191.396	HMDB00714	Hippuric acid	C9H9NO3	0	-7.23417	98.6093	-1.47648	http://www.hmdb.ca/metabolites/HMDB00714
Inosine monophosphate	347.038	466.136	372.513	267.515	508.316	432.778	553.527	400.621	399.918	361.872	316.643	379.51	305.375	201.52	436.856	363.958	409.693	365.967	315.978	332.703	281.647	HMDB00175	Inosine monophosphate	C10H13N4O8P	0	-5.00859	92.4522	-1.71742	http://www.hmdb.ca/metabolites/HMDB00175
Lactose	341.107	4896.61	3588.71	33748.9	7131.01	3201.51	3539.14	3353.11	24757.3	10806.4	9762.4	3986.64	2941.91	25423.2	6128.53	2692.41	2619.49	3063.07	19560.8	9935.29	8683.45	HMDB00186	Lactose	C12H22O11	0	-6.79282	96.5398	-0.681683	http://www.hmdb.ca/metabolites/HMDB00186
Methylglutaric acid	145.049	1544.65	1083.85	1203.49	1076.06	1227	1354.46	1026.17	1140.85	1029.07	1305.38	1257.6	888.508	906.595	924.784	1031.88	1002.5	937.405	901.389	946.119	1161.11	HMDB00752	Methylglutaric acid	C6H10O4	21.4	-8.12786	96.0788	-0.917067	http://www.hmdb.ca/metabolites/HMDB00752
Methylisocitric acid (TBC)	205.034	216.513	247.936	220.979	180.216	231.893	213.832	144.673	205.611	198.13	211.937	176.277	203.25	166.464	154.881	195.018	158.268	132.159	162.455	182.159	188.513	HMDB06471	Methylisocitric acid (TBC)	C7H10O7	0	-6.49422	91.0866	-0.169817	http://nonlinear.com/redirect/outbound?p=hmdb&param=HMDB06471
Methylparaben	151.039	218	197.507	215.611	129.166	182.46	218.682	176.876	200.157	169.61	154.783	177.487	161.91	162.421	111.008	153.445	161.857	161.576	158.145	155.938	137.676	HMDB32572	Methylparaben	C8H8O3	0	-8.87014	91.0573	0.877033	http://www.hmdb.ca/metabolites/HMDB32572
N-Acetylaspartylglutamic acid	303.082	862.459	710.665	673.234	732.113	865.97	474.288	646.483	540.116	482.573	628.243	702.182	582.581	507.15	629.192	728.264	351.044	590.562	426.749	443.674	558.809	HMDB01067	N-Acetylaspartylglutamic acid	C11H16N2O8	0	-4.47127	93.5155	-0.0283	http://www.hmdb.ca/metabolites/HMDB01067
N-acetyl-glucosamine-1-phosphate (unconfirmed)	300.047	899.421	1315.99	1290.06	1097.45	1505.67	1881.88	1373.13	1413.65	1380.31	1519.48	732.275	1078.81	971.808	943.169	1266.24	1392.87	1254.36	1116.93	1269.05	1351.55	HMDB01367	N-acetyl-glucosamine-1-phosphate (unconfirmed)	C8H16NO9P	0	-4.95955	94.2918	-0.0294333	http://www.hmdb.ca/metabolites/HMDB01367
N-Acetylglutamic acid	188.055	41725	44167.6	57952.2	22575.9	34264.6	13921.8	16354.5	19426	10073.9	14865.7	33970.9	36207.2	43655.6	19402.2	28815.9	10304.2	14939.8	15348.6	9261.84	13222.8	HMDB01138	N-Acetylglutamic acid	C7H11NO5	62.5	-6.90216	98.5018	-1.03275	http://www.hmdb.ca/metabolites/HMDB01138
N-Acetyl-L-alanine	130.05	1026.98	1279.55	1012.94	1077.21	1126.84	792.404	1371.79	1029.5	1392.17	1066.81	836.132	1048.94	763.054	925.778	947.65	586.497	1253.13	813.414	1279.95	948.902	HMDB00766	N-Acetyl-L-alanine	C5H9NO3	30.3	-9.15176	97.6661	-0.901783	http://www.hmdb.ca/metabolites/HMDB00766
N-Acetyl-L-aspartic acid	174.039	1828.32	2352.32	2563.29	2098.74	1993.32	1606.49	2509.03	1723.66	2385.87	3404.96	1488.55	1928.35	1930.94	1803.7	1676.34	1189.05	2292	1361.87	2193.55	3028.64	HMDB0000812	N-Acetyl-L-aspartic acid	C6H9NO5	0	-4.49868	98.3202	-0.2167	http://www.hmdb.ca/metabolites/HMDB0000812
N-Acetyl-L-methionine	190.053	3404.59	5529.56	3671	5319.94	3468.88	2831.58	4532.51	2902.57	5489.91	3084.82	2771.89	4532.96	2765.38	4572.06	2917.26	2095.8	4140.45	2293.34	5047.38	2743.89	HMDB0011745	N-Acetyl-L-methionine	C7H13NO3S	0	-3.85544	96.8727	-0.19305	http://www.hmdb.ca/metabolites/HMDB0011745
N-Acetyl-L-phenylalanine	206.081	256.425	26.862	9.95877	0	14.2301	38.4437	21.2856	25.1415	39.6219	19.0648	208.771	22.0206	7.50199	0	11.9673	28.4541	19.4444	19.8645	36.4281	16.9577	HMDB00512	N-Acetyl-L-phenylalanine	C11H13NO3	0	-7.37489	93.7894	-0.837267	http://www.hmdb.ca/metabolites/HMDB00512
N-Acetylneuraminic acid (sialic acid)	308.097	11670.9	10561.7	8677.98	20070.8	6378.46	8934.89	17131.4	9320.25	18531.2	15049.6	9502.04	8658.16	6537.16	17249.2	5364.16	6613.15	15649.5	7363.98	17037.5	13386.3	HMDB00230	N-Acetylneuraminic acid (sialic acid)	C11H19NO9	0	-4.69893	94.959	-0.760767	http://www.hmdb.ca/metabolites/HMDB00230
NADH	664.116	13692.4	10540.8	12302	37049	11791.5	22736.3	7644.75	10267.6	6284.37	23700.9	11147.9	8641.03	9267.16	31840.6	9916.42	16828.2	6983.48	8112.49	5777.8	21081.5	HMDB01487	NADH	C21H29N7O14P2	0	-2.99501	97.144	-0.0878667	http://www.hmdb.ca/metabolites/HMDB01487
N-Formyl-methionine	176.037	378.479	448.68	370.707	349.625	475.767	303.67	363.056	447.648	354.628	309.66	308.143	367.814	279.255	300.475	400.111	224.761	331.652	353.689	326.042	275.436	HMDB01015	N-Formyl-methionine	C6H11NO3S	0	-7.31697	94.3645	-0.217667	http://www.hmdb.ca/metabolites/HMDB0001016
Pantothenic acid	218.102	92893.7	83695.5	72644.7	125585	74723	71102.9	124115	78320	147526	102960	75630.6	68610.9	54723.5	107930	62840.6	52626.8	113379	61881.1	135634	91580.5	HMDB00210	Pantothenic acid	C9H17NO5	53.2	-6.54357	98.3117	-0.9213	http://www.hmdb.ca/metabolites/HMDB00210
Phosphocreatine (unconfirmed)	210.027	400.939	162.17	242.679	405.536	412.572	152.188	121.077	107.266	21.135	39.3662	326.43	132.942	182.811	348.525	346.965	112.642	110.604	84.7514	19.4314	35.0154	HMDB01511	Phosphocreatine (unconfirmed)	C4H10N3O5P	0	-9.49099	93.5508	-0.0766667	http://www.hmdb.ca/metabolites/HMDB01511
Phosphoenolpyruvic acid	166.974	2028.8	3171.1	2460.9	3519.11	2323.45	3501.03	2376.18	2818.77	2330.97	1775	1651.77	2599.57	1853.81	3024.39	1953.98	2591.28	2170.64	2227.13	2143.07	1578.82	HMDB00263	Phosphoenolpyruvic acid	C3H5O6P	0	-7.55501	98.1862	-1.39257	http://www.hmdb.ca/metabolites/HMDB00263
Protocatechuic acid	153.018	1125.95	1195.04	1078.08	845.655	804.194	1242.31	943.298	926.595	714.937	720.404	916.708	979.656	812.124	726.772	676.312	919.498	861.703	732.108	657.308	640.784	HMDB01856	Protocatechuic acid	C7H6O4	0	-8.00234	96.486	1.2878	http://www.hmdb.ca/metabolites/HMDB01856
Pyridoxal 5'-phosphate	246.016	3828.5	3309.6	3422.71	2762.2	2915.33	3978.19	3136	3298.41	2555.22	3154.55	3117.02	2713.11	2578.34	2373.89	2451.74	2944.46	2864.73	2606.09	2349.25	2805.9	HMDB01491	Pyridoxal 5'-phosphate	C8H10NO6P	30.7	-5.75436	93.2505	-1.58742	http://www.hmdb.ca/metabolites/HMDB01491
Quinic acid	191.055	331.769	107.602	65.8824	84.8473	58.8827	190.666	166.351	81.657	126.379	83.1375	270.114	88.2087	49.6295	72.9194	49.5192	141.121	151.962	64.5176	116.192	73.9491	HMDB03072	Quinic acid	C7H12O6	0	-7.28229	95.8785	-0.901783	http://www.hmdb.ca/metabolites/HMDB03072
Ribose 5-phosphate	229.011	3049.83	4062.45	3263.45	2596.86	2874.06	3796.08	3009.71	3245.21	3176.33	2709.22	2483.06	3330.27	2458.37	2231.79	2417.03	2809.67	2749.37	2564.06	2920.29	2409.79	HMDB01548	Ribose 5-phosphate	C5H11O8P	4.18	-5.72405	92.9158	-1.11528	http://www.hmdb.ca/metabolites/HMDB01548
Sebacic acid	201.112	840.888	413.858	407.891	367.239	565.39	524.844	362.011	346.848	460.831	525.247	684.62	339.267	307.266	315.612	475.482	388.463	330.697	274.046	423.684	467.196	HMDB00792	Sebacic acid	C10H18O4	0	-6.58233	94.0534	-1.78512	http://www.hmdb.ca/metabolites/HMDB00792
Sedoheptulose 1,7-bisphosphate (unconfirmed)	368.998	2797.73	3182.25	2978.22	340.283	1999.31	223.379	1933.4	2017.47	1734.81	1411.4	2277.81	2608.71	2243.5	292.446	1681.38	165.334	1766.16	1594.02	1594.97	1255.41	HMDB60274	Sedoheptulose 1,7-bisphosphate (unconfirmed)	C7H16O13P2	0	-4.81862	96.3799	1.20495	http://www.hmdb.ca/metabolites/HMDB60274
Sedoheptulose 1-phosphate (unconfirmed)	289.032	1354.51	1123.22	1022.11	1000.12	968.776	396.756	576.032	615.594	820.999	619.956	1102.8	920.777	769.959	859.525	814.722	293.659	526.205	486.384	754.82	551.438	HMDB60509	Sedoheptulose 1-phosphate (unconfirmed)	C7H15O10P	0	-4.69497	95.4267	-0.41405	http://www.hmdb.ca/metabolites/HMDB60509
Sorbitol	181.071	8593.52	4353.51	2913.08	5899.57	1772.98	12315.6	6175.48	4815.65	7569.38	5906.16	6996.53	3568.87	2194.44	5070.2	1491.04	9115.35	5641.31	3804.87	6959.23	5253.41	HMDB00247	Sorbitol	C6H14O6	41.1	-6.87048	98.3186	-0.437417	http://www.hmdb.ca/metabolites/HMDB00247
Succinic acid	117.018	7528.33	6368.2	6514.71	8314.02	6455.02	7085.67	7581.23	6323.14	8461.75	7897.82	6129.29	5220.45	4907.56	7145.23	5428.55	5244.46	6925.45	4995.95	7779.67	7024.95	HMDB00254	Succinic acid	C4H6O4	28.5	-8.56254	97.7022	-1.02757	http://www.hmdb.ca/metabolites/HMDB00254
Succinyl-Homoserine	218.066	629.86	562.16	545.753	549.07	564.94	496.469	488.61	507.82	465.373	396.693	512.809	460.841	411.118	471.881	475.104	367.462	446.345	401.232	427.861	352.851	Succinyl-Homoserine	Succinyl-Homoserine	C8H13NO6	0	-5.07458	95.5498	0.792933
Taurine	124.006	26461.5	28977.9	40938.4	37926.6	41787.4	20390.6	28231.5	33747.6	33190.2	27528.5	21544	23755.1	30839.1	32594.8	35142.4	15092.1	25789.5	26664.1	30514.8	24486	HMDB00251	Taurine	C2H7NO3S	5.21	-8.808	93.0328	-0.91125	http://www.hmdb.ca/metabolites/HMDB00251
Threitol	121.05	179.981	200.936	135.762	238.747	195.48	135.672	234.652	164.575	266.313	241.04	146.534	164.721	102.27	205.184	164.395	100.418	214.355	130.032	244.846	214.4	HMDB04136	Threitol	C4H10O4	0	-8.89525	94.7888	-0.537417	http://www.hmdb.ca/metabolites/HMDB04136
UDP	402.993	244990	279492	201712	279267	338542	203650	290456	258855	292874	222109	199462	229119	151950	240007	284707	150731	265331	204523	269266	197561	HMDB0000295	UDP	C9H14N2O12P2	0	-4.91738	98.1557		http://www.hmdb.ca/metabolites/HMDB0000295
UDP-galactose	565.046	22340.8	20837.1	21844.5	21133.5	24557.3	21379.9	29283.3	23598.4	24383.5	25040.1	18189	17081.6	16455.5	18162.5	20652.2	15824.3	26750.3	18645.3	22418	22272.7	HMDB00302	UDP-galactose	C15H24N2O17P2	0	-3.49684	97.804	-0.281767	http://www.hmdb.ca/metabolites/HMDB0000302
UDP-glucoronate	579.025	3780.21	4600.85	3873.77	3171.91	3732.49	5719.59	7612.59	5398.41	6621.43	4920.34	3077.71	3771.63	2918.13	2726	3138.95	4233.35	6954.1	4265.31	6087.69	4376.54	HMDB00935	UDP-glucoronate	C15H22N2O18P2	0	-4.0121	95.1509	-0.8119	http://www.hmdb.ca/metabolites/HMDB00935
Ureidosuccinic acid (N-carbamoyl-L-aspartic acid)	175.035	674.671	871.135	575.562	609.34	720.892	516.07	437.526	462.609	377.923	528.232	549.292	714.129	433.573	523.678	606.257	381.969	399.68	365.51	347.46	469.851	HMDB00828	Ureidosuccinic acid (N-carbamoyl-L-aspartic acid)	C5H8N2O5	0	-7.6957	92.5276	-0.87175	http://www.hmdb.ca/metabolites/HMDB0000828
Uridine	243.061	1189.13	1307.68	1077.34	1294.46	977.581	1266.28	1716.53	1257.48	1595.23	1365.7	968.149	1071.99	811.566	1112.48	822.127	937.237	1568.05	993.541	1466.65	1214.76	HMDB00296	Uridine	C9H12N2O6	0	-5.96877	96.3242	0.6372	http://www.hmdb.ca/metabolites/HMDB00296
Uridine 5'-diphosphate	402.993	989.619	1186.8	1063.85	909.898	1202.06	1163.52	1555.69	1381.88	1682.3	1129.78	805.711	972.904	801.4	781.983	1010.91	861.18	1421.12	1091.83	1546.7	1004.91	HMDB00295	Uridine 5'-diphosphate	C9H14N2O12P2	0	-5.18496	92.1055	0.6081	http://www.hmdb.ca/metabolites/HMDB00295
Uridine 5'-monophosphate	323.027	100329	118146	120042	95116.4	132386	117794	120164	126987	130101	117569	81684.3	96852.6	90427.9	81744.9	111334	87185.4	109770	100333	119614	104575	HMDB00288	Uridine 5'-monophosphate	C9H13N2O9P	26.2	-4.92562	97.6694	-0.300117	http://www.hmdb.ca/metabolites/HMDB00288
Uridine diphosphate-N-acetylglucosamine	606.072	273176	245536	213676	237525	221736	190167	244285	203093	206473	233184	222410	201283	160963	204134	186475	140752	223154	160465	189829	207413	HMDB00290	Uridine diphosphate-N-acetylglucosamine	C17H27N3O17P2	1.97	-3.22678	98.8473	-1.45328	http://www.hmdb.ca/metabolites/HMDB00290
UTP	482.959	264581	287539	220334	279879	310553	226448	309643	270655	290189	225589	215412	235715	165979	240533	261169	167606	282859	213846	266798	200657	UTP	UTP	C9H15N2O15P3	0	-4.23817	98.2963	-0.076
Xylitol	151.06	411.558	550.762	410.275	448.103	563.385	366.578	449.262	397.057	468.879	552.96	335.075	451.497	309.062	385.108	473.796	271.322	410.401	313.717	431.084	491.846	HMDB02917	Xylitol	C5H12O5	0	-8.21582	96.4805	-0.437417	http://www.hmdb.ca/metabolites/HMDB02917
Xylulose	149.044	175.453	228.206	156.113	359.549	259.557	133.203	393.559	237.794	498.072	368.703	142.848	187.076	117.601	309.003	218.282	98.5902	359.516	187.882	457.924	327.954	HMDB01644	Xylulose	C5H10O5	0	-8.22391	94.2218	0.198217	http://www.hmdb.ca/metabolites/HMDB01644
7.90_590.5203m/z	590.52	17.9134	98.0902	87.7607	70.7043	58.386	0	0	0	0.103048	0	14.5844	80.4112	66.1105	60.7646	49.1015	0	0	0	0.0947412	0
31.08_639.3446m/z	639.345	0	0	0	0	0	398.769	548.986	13.6377	513.501	378.317	0	0	0	0	0	295.149	501.499	10.7752	472.109	336.505
16.44_300.0476m/z	300.048	433.186	524.79	337.749	420.547	499.621	805.579	932.348	655.211	921.139	870.862	352.684	430.206	254.428	361.426	420.171	596.249	851.7	517.686	846.888	774.613
18.52_368.9977m/z	368.998	1042.08	1223.58	1448.01	1074.97	958.083	610.767	588.365	740.225	593.377	463.631	848.423	1003.06	1090.79	923.849	805.73	452.059	537.472	584.856	545.546	412.39
16.44_380.0138m/z	380.014	3597.56	3639.94	2898.51	3426.45	3267.67	5920.64	6719.91	4587.79	6728.79	5123.7	2929	2983.91	2183.46	2944.75	2748.04	4382.16	6138.63	3624.84	6186.39	4557.43
5.74_192.0324m/z	192.032	306.582	320.922	369.701	359.528	185.345	39.9508	83.6069	116.73	63.8561	35.8256	249.608	263.082	278.497	308.985	155.871	29.5695	76.3749	92.2289	58.7088	31.8661
16.44_477.9794m/z	477.979	362.85	426.594	388.502	399.248	384.507	815.319	1071.88	575.042	1022.81	707.945	295.419	349.708	292.661	343.121	323.363	603.458	979.161	454.344	940.365	629.702
16.44_189.5028m/z	189.503	839.833	972.293	740.529	799.302	955.014	1312.95	1585.36	1145.84	1602.58	1420.14	683.761	797.055	557.844	686.936	803.148	971.778	1448.23	905.336	1473.4	1263.19
35.37_407.0313m/z	407.031	37.5073	47.4414	57.7846	64.2994	89.0534	154.227	141.159	125.881	135.231	132.706	30.5371	38.8909	43.5294	55.2601	74.8922	114.151	128.949	99.4596	124.33	118.039
12.32_168.0418m/z	168.042	51.0987	49.2949	46.0048	58.5769	54.8455	12.2337	20.5866	30.2978	19.2404	26.5094	41.6026	40.4104	34.6556	50.3421	46.124	9.05477	18.8059	23.9384	17.6895	23.5795
9.23_144.0654m/z	144.065	961.477	1011.19	1353.5	524.713	775.5	352.704	375.446	408.675	223.64	343.391	782.799	828.942	1019.6	450.948	652.18	261.054	342.97	322.896	205.613	305.439
3.97_217.0815m/z	217.081	2355.91	1981.39	2015.64	2198.19	1925.89	1715.73	1526.97	1657.4	1453.58	1301.48	1918.09	1624.28	1518.39	1889.17	1619.63	1269.9	1394.89	1309.52	1336.41	1157.64
3.48_187.0711m/z	187.071	1045.35	1062.74	1078.5	974.689	1115.51	668.869	769.335	854.161	853.58	873.902	851.085	871.202	812.437	837.666	938.121	495.063	702.788	674.877	784.775	777.318
17.50_716.9371m/z	716.937	169.329	549.804	327.959	423.96	197.113	1400.07	1358.39	633.828	1418.52	1181.8	137.861	450.712	247.053	364.359	165.768	1036.26	1240.89	500.791	1304.17	1051.19
9.23_390.0485m/z	390.048	606.518	658.295	785.483	419.157	534.562	226.959	329.518	361.791	178.872	249.871	493.804	539.649	591.708	360.232	449.557	167.983	301.015	285.853	164.454	222.255
9.23_170.0446m/z	170.045	676.342	688.421	941.413	339.375	516.06	220.542	257.529	284.403	142.295	228.864	550.653	564.346	709.171	291.666	433.996	163.234	235.253	224.709	130.825	203.569
4.89_175.0599m/z	175.06	203.853	242.471	271.791	235.693	200.176	123.193	171.413	149.769	177.812	150.639	165.97	198.77	204.742	202.559	168.344	91.1813	156.586	118.333	163.479	133.99
2.99_256.0580m/z	256.058	590.032	700.333	655.803	635.302	566.358	722.631	927.433	833.335	789.863	949.212	480.382	574.111	494.019	545.991	476.296	534.855	847.21	658.422	726.194	844.304
17.86_273.0003m/z	273	919.005	868.106	932.741	721.546	908.863	1128.15	1174.34	1005.46	1132.17	1080.7	748.22	711.646	702.638	620.11	764.336	835.001	1072.76	794.418	1040.9	961.259
9.23_362.0536m/z	362.054	403.075	493.075	535.074	210.32	323.669	125.63	142.652	200.671	61.8998	114.526	328.169	404.207	403.073	180.753	272.199	92.9851	130.312	158.552	56.9102	101.868
15.65_270.9905m/z	270.99	863.196	878.537	966.54	827.831	784.81	1083.2	1062	1037.47	946.613	1104.89	702.782	720.197	728.099	711.454	660.01	801.73	970.139	819.712	870.309	982.775
9.23_261.0714m/z	261.071	4280.12	3427.59	3503.55	3590.64	3519.93	2390.69	2285.91	3034.01	2846.55	1935.1	3484.72	2809.83	2639.24	3085.86	2960.2	1769.47	2088.18	2397.19	2617.09	1721.23
14.74_722.7831m/z	722.783	264.79	0	0	0	8.06671	2222.82	859.123	347.904	1371.13	409.445	215.582	0	0	0	6.78395	1645.22	784.809	274.881	1260.61	364.193
18.65_248.0221m/z	248.022	658.114	562.918	507.756	534.463	506.266	213.856	339.402	320.209	280.75	472.088	535.812	461.463	382.495	459.328	425.76	158.285	310.044	252.999	258.119	419.912
5.88_212.0221m/z	212.022	208.124	249.86	542.392	386.777	416.921	62.3604	82.2391	184.994	180.408	86.2003	169.447	204.827	408.586	332.404	350.623	46.156	75.1255	146.165	165.866	76.6734
9.58_445.0513m/z	445.051	6927.59	8138.37	9235.98	6347.15	8545.19	3102.7	5757.06	3951.01	4760.67	5565.58	5640.19	6671.58	6957.5	5454.86	7186.34	2296.46	5259.07	3121.72	4376.93	4950.47
12.19_318.0750m/z	318.075	1276.65	1391.4	1162.64	1024.49	1555.4	678.047	741.196	971.194	705.125	1017.37	1039.4	1140.62	875.821	880.465	1308.06	501.856	677.082	767.346	648.286	904.932
13.98_202.6683m/z	202.668	0	0	0	0	0	17.6357	13.925	17.7748	0	16.6357	0	0	0	0	0	13.053	12.7205	14.044	0	14.7971
3.12_302.0996m/z	302.1	4302.42	4284.79	5970.5	6214.22	4114.4	6437.44	8334.82	8831.43	8864.62	6557.94	3502.87	3512.54	4497.61	5340.62	3460.13	4764.67	7613.85	6977.76	8150.06	5833.15
15.18_123.0238m/z	123.024	0	0	0	0	0	14.8656	13.6024	10.5979	8.53657	0	0	0	0	0	0	11.0027	12.4257	8.37347	7.84846	0
8.74_429.0563m/z	429.056	687.614	662.16	652.214	595.969	746.116	258.629	407.711	348.755	322.002	609.799	559.83	542.818	491.315	512.187	627.469	191.424	372.444	275.553	296.046	542.403
34.11_413.5327m/z	413.533	75.0512	52.7747	147.59	151.188	55.4747	0	84.7674	0	0	0	61.1039	43.263	111.18	129.934	46.6532	0	77.435	0	0	0
[truncated: 3,129 more rows]

## Sheet: C18 reversed-phase
Compound	m/z	1	3	5	7	9	2	4	6	8	10	Accepted Compound ID	Accepted Description	Adducts	Formula	Mass Error (ppm)	Isotope Similarity	Retention Time Error (mins)	Compound Link
[truncated: 3,945 more rows]
